# Supplementary material for: Dynamic Phosphoproteome Analysis of Seedling Leaves in Brachypodium distachyon L. Reveals Central Phosphorylated Proteins Involved in the Drought Stress Response
Source: Sci Rep. 2016 Oct 17;6:35280. doi: 10.1038/srep35280 (PMC5066223; doi:10.1038/srep35280)
Supplement: Supplementary Tables [file srep35280-s2.xls]

## Sheet: Table S1
Supplemental Table S1. Total phosphoproteins were identified of Bd21 seeding leaves from this study
id	Protein group IDs	Evidence IDs	Proteins	Positions within proteins	Fasta headers	Localization prob	Score diff	Number of Phospho (STY)	Amino acid	PEP	Score	Modified sequence	Phospho (STY) Probabilities	Phospho (STY) Score diffs	Position in peptide	Charge	m/z	Mass error [ppm]	Intensity P1-1	Intensity P1-2	Intensity P1-3	Intensity P2-1	Intensity P2-2	Intensity P2-3	Intensity P3-1	Intensity P3-2	Intensity P3-3
9	18;3860	68428;68429;68430;68431	gi|193075554;gi|194033146;gi|721695190	69;69;69	>gi|193075554|gb|ACF08637.1| ATPase alpha subunit, partial (chloroplast) [Brachypodium distachyon];>gi|194033146|ref|YP_002000484.1| ATP synthase CF1 alpha subunit, partial (chloroplast) [Brachypodium distachyon];>gi|721695190|ref|XP_010240517.1| PREDICTED	1	89.8046	1	S	0.00102161	98.105	_GIALNLES(ph)K_	GIALNLES(1)K	GIALNLES(89.8)K	8	2	512.757	-0.57591	0	0	7345500	0	0	0	12397000	0	9927600
13	20	82072;82073;82074;82075;82076;82077;82078;82079;82080;82081;82082;82083;82084;82085;82086;82087;82088;82089;82090;82091;82092;82093;82094;82095;82096;82097;82098;82099;82100;82101	gi|193075557;gi|194033149	5;5	>gi|193075557|gb|ACF08640.1| PsaA (chloroplast) [Brachypodium distachyon];>gi|194033149|ref|YP_002000487.1| photosystem I P700 chlorophyll a apoprotein A1 (chloroplast) [Brachypodium distachyon]	1	65.0922	1	S	0.000384982	89.231	_(ac)IIRS(ph)PEPEVK_	IIRS(1)PEPEVK	IIRS(65.09)PEPEVK	4	2	645.329	0.37994	63244000	66799000	19903000	167150000	165250000	175860000	73153000	81462000	78486000
14	23	11657;11658;11659;11660;11661;11662;11663;11664;11665;11666;11667;11668;11675;11676;11677;11678;11679;11680;11681;11682;11683;11684;11685;11686;11687;11688;11689;11690;11691;11692;11693;11694;11695;11696;11697;11698;11699;11700;11701;11702;11703;11704;11705;11706;11707;11708;11709;11710	gi|193075564;gi|194033156	496;496	>gi|193075564|gb|ACF08647.1| ATPase beta subunit (chloroplast) [Brachypodium distachyon];>gi|194033156|ref|YP_002000494.1| ATP synthase CF1 beta subunit (chloroplast) [Brachypodium distachyon]	1	85.67	1	S	1.11763e-09	169.17	_AITLEEENKS(ph)KK_	AITLEEENKS(1)KK	AIT(-85.67)LEEENKS(85.67)KK	10	2	735.366	0.61633	242080000	221610000	312090000	463100000	460980000	396090000	451030000	555390000	557090000
16	23	125371;125372;125373;125374;125375;125376;125377;125378;125379;125380;125381;125382;125383	gi|193075564;gi|194033156	13;13	>gi|193075564|gb|ACF08647.1| ATPase beta subunit (chloroplast) [Brachypodium distachyon];>gi|194033156|ref|YP_002000494.1| ATP synthase CF1 beta subunit (chloroplast) [Brachypodium distachyon]	1	56.5506	1	S	0.00463026	79.23	_PGVS(ph)PIEEK_	PGVS(1)PIEEK	PGVS(56.55)PIEEK	4	2	518.242	0.94629	27359000	0	44484000	25650000	28475000	35163000	29701000	64267000	52497000
18	23	140300;140301;140302;140303;140304;140305;140306;140307;140308;140309;140310;140311;140312;140313;140314;140315;140316;140317	gi|193075564;gi|194033156	135;135	>gi|193075564|gb|ACF08647.1| ATPase beta subunit (chloroplast) [Brachypodium distachyon];>gi|194033156|ref|YP_002000494.1| ATP synthase CF1 beta subunit (chloroplast) [Brachypodium distachyon]	1	82.3063	1	S	2.85544e-05	105.41	_S(ph)APAFIELDTK_	S(1)APAFIELDTK	S(82.31)APAFIELDT(-82.31)K	1	2	636.3	0.03378	139970000	158350000	145810000	150300000	163960000	164920000	139370000	134980000	154450000
19	24	27818;27819;27820	gi|193075565;gi|194033157;gi|218525917;gi|713664316;gi|340510938	208;208;208;208;193	>gi|193075565|gb|ACF08648.1| ribulose-1,5-bisphosphate carboxylase/oxygenase large subunit (chloroplast) [Brachypodium distachyon];>gi|194033157|ref|YP_002000495.1| ribulose-1,5-bisphosphate carboxylase/oxygenase large subunit (chloroplast) [Brachypodium d	1	113.527	1	S	1.53303e-07	113.53	_DDENVNS(ph)QPFMR_	DDENVNS(1)QPFMR	DDENVNS(113.53)QPFMR	7	2	766.298	-1.9645	0	0	0	0	0	0	0	12833000	9043600
23	36	93204;93205;93206;93207;93208;93209;93210;93211;93212;93213;93214;93215;93216;93217	gi|193075599;gi|193075612;gi|194033191;gi|194033204	94;94;94;94	>gi|193075599|gb|ACF08682.1| ribosomal protein S7 (chloroplast) [Brachypodium distachyon];>gi|193075612|gb|ACF08695.1| ribosomal protein S7 (chloroplast) [Brachypodium distachyon];>gi|194033191|ref|YP_002000530.1| ribosomal protein S7 (chloroplast) [Brachy	1	68.5154	1	S	0.00874388	68.515	_KVPIEIGS(ph)K_	KVPIEIGS(1)K	KVPIEIGS(68.52)K	8	2	525.783	-0.21262	72613000	78088000	68618000	74959000	103880000	123700000	122290000	102330000	137160000
28	42	45885;45886;45887;45888;45889;133033;133034;133035;133036;133037;133038;133039;133040;133041;133042;133043;133044;133045;133046;133047	gi|721666796;gi|357143271;gi|193848505	728;727;241	>gi|721666796|ref|XP_010235872.1| PREDICTED: histone-lysine N-methyltransferase SUVR5 isoform X1 [Brachypodium distachyon];>gi|357143271|ref|XP_003572863.1| PREDICTED: histone-lysine N-methyltransferase SUVR5 isoform X2 [Brachypodium distachyon];>gi|193848	1	99.927	1	S	9.97401e-08	120.54	_REES(ph)PNKGMEK_	REES(1)PNKGMEK	REES(99.93)PNKGMEK	4	2	692.8	-1.037	7358500	6799600	7641000	9373100	18020000	11364000	22058000	12981000	10732000
32	44	140237;140238;140239;140240;140241;140242;140243	gi|721616349;gi|193848533	627;414	>gi|721616349|ref|XP_010227761.1| PREDICTED: LOW QUALITY PROTEIN: phosphatidylinositol 4-kinase gamma 5-like [Brachypodium distachyon];>gi|193848533|gb|ACF22722.1| phosphatidylinositol kinase family-like protein, partial [Brachypodium distachyon]	1	76.3702	1	S	0.000410189	86.016	_S(ph)ANEQLPTSASFVK_	S(1)ANEQLPTSASFVK	S(76.37)ANEQLPT(-76.37)S(-78.74)AS(-81.16)FVK	1	2	779.861	0.35932	0	8333000	10215000	26467000	9957300	0	36794000	29419000	42075000
36	45	121906;121907;121908;121909;121910;121911;121912;121913;121914;121915;121916;121917;121918;121919;121920;121921	gi|193848535;gi|357112025	364;364	>gi|193848535|gb|ACF22723.1| SAP domain containing protein [Brachypodium distachyon];>gi|357112025|ref|XP_003557810.1| PREDICTED: formin-like protein 5 [Brachypodium distachyon]	1	141.145	1	S	1.88783e-87	239.21	_NQLSLEDMDTTANVEEVGS(ph)PEK_	NQLSLEDMDTTANVEEVGS(1)PEK	NQLS(-210.7)LEDMDT(-154.65)T(-141.14)ANVEEVGS(141.14)PEK	19	2	1243.54	0.78975	52908000	56198000	57018000	102990000	114010000	81606000	11445000	0	6248700
40	46	125430;125431;125432;125433;125434;125435;125436;125437;125438;125439;125440;125441;125442;125443;125444;125445;125446;125447;125448;125449;125450;125451;125452;125453;125454;125455;125456;125457;125458;125459;125460;125461;125462;125463;125464;125465	gi|193848546;gi|721674882;gi|721674884	515;489;484	>gi|193848546|gb|ACF22733.1| U2AF large subunit [Brachypodium distachyon];>gi|721674882|ref|XP_010237396.1| PREDICTED: splicing factor U2af large subunit B isoform X1 [Brachypodium distachyon];>gi|721674884|ref|XP_010237397.1| PREDICTED: splicing factor U2	1	32.1521	1	S	0.00253012	67.102	_PHPS(ph)GEPVAGVGK_	PHPS(1)GEPVAGVGK	PHPS(32.15)GEPVAGVGK	4	3	437.875	-0.19341	134070000	135360000	129110000	149860000	129930000	134660000	106550000	122820000	94034000
42	48	80300;80301;80302;80303;80304;80305;80306;80307;80308;80309;80310;80311;80312;80313;80314;80315	gi|193848553;gi|357123926	97;75	>gi|193848553|gb|ACF22739.1| hypothetical protein-2 [Brachypodium distachyon];>gi|357123926|ref|XP_003563658.1| PREDICTED: uncharacterized protein LOC100839071 [Brachypodium distachyon]	1	63.7773	1	S	3.33012e-05	130.77	_IENSAVQS(ph)QR_	IENSAVQS(1)QR	IENS(-63.78)AVQS(63.78)QR	8	2	606.274	-0.98895	4728300	0	35321000	59515000	62950000	72284000	32926000	37397000	30928000
43	48	124487;124488;124489;124490;124491;124492;124493;124494;124495;124496;124497;124498;124499;124500;124501;124502;124503;124504;124505;124506;124507;124508;124509;124510	gi|193848553;gi|357123926	63;41	>gi|193848553|gb|ACF22739.1| hypothetical protein-2 [Brachypodium distachyon];>gi|357123926|ref|XP_003563658.1| PREDICTED: uncharacterized protein LOC100839071 [Brachypodium distachyon]	1	36.1267	1	S	4.65118e-05	95.755	_PAPIIAVDEPS(ph)KGLR_	PAPIIAVDEPS(1)KGLR	PAPIIAVDEPS(36.13)KGLR	11	3	548.29	-0.17938	43157000	44536000	50144000	38783000	57738000	40779000	30790000	19218000	20142000
44	49	170336;170337;170338;170339;170340;170341	gi|193848589;gi|357139855	144;144	>gi|193848589|gb|ACF22773.1| hypothetical protein-1 [Brachypodium distachyon];>gi|357139855|ref|XP_003571492.1| PREDICTED: uncharacterized protein LOC100836466 [Brachypodium distachyon]	1	89.6682	1	S	2.65207e-15	128.01	_VWLEDLGDGES(ph)EDEVEK_	VWLEDLGDGES(1)EDEVEK	VWLEDLGDGES(89.67)EDEVEK	11	2	1014.92	-0.82578	0	0	0	28317000	28670000	30062000	7806400	0	6469800
54	56	66547;66548;66549;66550;66551;66552;66553;66554;66555;66556;66557;66558;66559;66560;66561;66562;66563;66564;66565;66566;66567;96251;96252;96253;96254;96255;96256;96257;96258;96259;96260;96261;96262;96263;96264;96265;96266;96267;96268;96269;96270;96271;96272;96273;96274;96275;96276;96277;96278;96279;96280;96281;96282;96283;96284;96285;96286;96287	gi|721646453;gi|721646456;gi|300681468	184;184;181	>gi|721646453|ref|XP_010232606.1| PREDICTED: VAMP-like protein YKT61 [Brachypodium distachyon];>gi|721646456|ref|XP_010232607.1| PREDICTED: VAMP-like protein YKT61 [Brachypodium distachyon];>gi|300681468|emb|CBH32562.1| VAMP-like protein, putative, express	1	81.2635	1	S	0.000449775	112.11	_LDS(ph)LVEK_	LDS(1)LVEK	LDS(81.26)LVEK	3	2	442.212	0.16328	597630000	521270000	567110000	725500000	756020000	780170000	450600000	472980000	495000000
57	57	12900;12901;12902;12903;12904;12905;12906;12907;12908;12909;12910;12911;12912;12913;12914;12915;12916;12917;12918;12919;12920	gi|300681476;gi|721646468	295;295	>gi|300681476|emb|CBH32570.1| tubby-like protein, putative, expressed [Triticum aestivum];>gi|721646468|ref|XP_010232609.1| PREDICTED: tubby-like F-box protein 3 [Brachypodium distachyon]	1	68.0161	1	S	0.00721882	101.64	_ALGDS(ph)FR_	ALGDS(1)FR	ALGDS(68.02)FR	5	2	423.181	-0.20724	33006000	18377000	32409000	62796000	56698000	64419000	29134000	28639000	30914000
60	60	97092;97093;97094;97095;97096;97097;97098;97099;97100;97101;97102;97103;97104;97105;97106;97107;97108;97109;97110;97111;97112;97113;97114;97115;97116;97117	gi|357132336;gi|721635043;gi|310775091	200;187;213	>gi|357132336|ref|XP_003567786.1| PREDICTED: uncharacterized protein LOC100841025 isoform X1 [Brachypodium distachyon];>gi|721635043|ref|XP_010230952.1| PREDICTED: uncharacterized protein LOC100841025 isoform X2 [Brachypodium distachyon];>gi|310775091|gb|A	1	67.0193	1	S	0.000207612	104.41	_LEGPIIGS(ph)KK_	LEGPIIGS(1)KK	LEGPIIGS(67.02)KK	8	2	561.302	-1.0313	116010000	108730000	178420000	170140000	166230000	162040000	123230000	126540000	135240000
62	61	105345;105346;105347;105348;105349;105350;105351;105352;105353;105354;105355;105356;105357;105358;105359;105360;105361;105362;105363;105364;105365;105366;105367	gi|357110601	75	>gi|357110601|ref|XP_003557105.1| PREDICTED: luc7-like protein 3 [Brachypodium distachyon]	1	76.5998	1	S	7.65024e-06	150.1	_LSFENS(ph)PR_	LSFENS(1)PR	LS(-76.6)FENS(76.6)PR	6	2	515.224	0.48575	275250000	261220000	291580000	285010000	285880000	281920000	247570000	251830000	273120000
64	65	69931;69932;69933;69934	gi|357110631	332	>gi|357110631|ref|XP_003557120.1| PREDICTED: magnesium-chelatase subunit ChlI, chloroplastic [Brachypodium distachyon]	1	80.7384	1	S	0.000395489	80.738	_GNLGS(ph)VQLDHDLR_	GNLGS(1)VQLDHDLR	GNLGS(80.74)VQLDHDLR	5	2	752.351	-1.8674	7540600	0	0	0	0	0	0	28300000	29350000
74	73	66257;66259;66260;66262;66264;66266;66269;66272;66273;66274;66275;66276;66277;66278;66279;66280;66281;66282;66283;66284;66285;66286	gi|357110702	586	>gi|357110702|ref|XP_003557155.1| PREDICTED: uncharacterized protein LOC100837719 [Brachypodium distachyon]	1	73.9204	1	S	1.58486e-12	120.24	_GEGM(ox)SAVADS(ph)GEGR_	GEGMSAVADS(1)GEGR	GEGMS(-73.92)AVADS(73.92)GEGR	10	2	709.766	-0.35737	34401000	43530000	36083000	43465000	53900000	42097000	52310000	55981000	78523000
76	76	18035;18036;18037;18038;18039;18040;18041;18042;18043;18044;18045;18046;18047;18048;18049;18050;18051	gi|357110744	36	>gi|357110744|ref|XP_003557176.1| PREDICTED: protein ENHANCED DISEASE RESISTANCE 2-like [Brachypodium distachyon]	1	85.845	1	S	0.00885194	85.845	_ARS(ph)GELLK_	ARS(1)GELLK	ARS(85.84)GELLK	3	2	477.244	-0.08097	317850000	307470000	268430000	488000000	175760000	485340000	316020000	157310000	349440000
77	76	42081;42082;42083;42084;42085;42086;42087;42088;42089;42090;42091;42092;42093;42094	gi|357110744	14	>gi|357110744|ref|XP_003557176.1| PREDICTED: protein ENHANCED DISEASE RESISTANCE 2-like [Brachypodium distachyon]	1	60.6282	1	S	9.25981e-39	160.56	_EAARS(ph)CELGR_	EAARS(1)CELGR	EAARS(60.63)CELGR	5	2	614.761	-0.38135	20265000	23580000	25295000	0	40212000	0	30851000	35310000	30736000
81	77	74934;74939;74941;74944;74952;74955;74968	gi|357110760	20	>gi|357110760|ref|XP_003557184.1| PREDICTED: uncharacterized protein LOC100846437 [Brachypodium distachyon]	1	109.163	1	S	2.62484e-43	239.43	_HGGSPSSAAAPPPS(ph)PR_	HGGSPSSAAAPPPS(1)PR	HGGS(-139.39)PS(-116.29)S(-109.16)AAAPPPS(109.16)PR	14	2	776.849	1.2206	0	0	21486000	35426000	25795000	35039000	16494000	29462000	32289000
82	78	64961;64962;64963;64964;64965;64966;64967;64968;64969;64970;64971;64972;64973;64974;64975;64976;64977;64978;64979;64980;64981;64982;64983;64984;64985;64986;64987;64988;64989;64990;64991;64992;64993	gi|357110782	65	>gi|357110782|ref|XP_003557195.1| PREDICTED: U2 small nuclear ribonucleoprotein B''-like [Brachypodium distachyon]	1	48.214	1	S	5.52195e-10	145.81	_GAS(ph)PLEDQALVR_	GAS(1)PLEDQALVR	GAS(48.21)PLEDQALVR	3	2	668.319	0.077488	440000000	493110000	767190000	368090000	355730000	284800000	267060000	279320000	314370000
83	79	132115;132116;132117;132118;132119;132120;132121;132122;132123;132124;132125;132126;132127;132128;132129;132130;132131;132132;132133;132134;132135;132136;132137;132138;132139;132140;132141;132142;132143;132144;132145;132146	gi|357110812	344	>gi|357110812|ref|XP_003557210.1| PREDICTED: pre-mRNA-splicing factor 38B-like [Brachypodium distachyon]	1	114.401	1	S	0.00244579	120.31	_RAS(ph)PFGK_	RAS(1)PFGK	RAS(114.4)PFGK	3	2	421.7	0.5677	509770000	544180000	167320000	1101100000	940800000	927220000	750360000	678320000	828150000
84	85	35820;35821;35822;35823;35824;35825;35826;35827;39438;39439;39440;39441;39442;39443;39444;39445;39446;39447;39448;39449;39450;39451;39452;39453;39454;39455;39456;39457;39458;39459;39460;39461;39462;39463;39464;39465;39466;39467;39468;39469;39470;39471;39472;39473;39474;39475;39476;39477;39478;39479;39480;39481;39482;39483;39484;39485;39486;39487;39488;39489;39490;39491;39492;39493;39494;39495;394…	gi|357110863	201	>gi|357110863|ref|XP_003557235.1| PREDICTED: LOW QUALITY PROTEIN: BUD13 homolog [Brachypodium distachyon]	1	94.2885	1	S	1.28149e-13	201.37	_DTADRDDLS(ph)PPRK_	DTADRDDLS(1)PPRK	DT(-94.29)ADRDDLS(94.29)PPRK	9	3	522.57	0.32064	209680000	192220000	217740000	306700000	495220000	489960000	509680000	393810000	410870000
85	85	35828;35829;35830;35831;35832;35833;35834;35835;35836;35837;35838;35839;35840;35841;35842;35843;35844;35845;35846;35847;87704;87705;87706;87707;87708;87709;87710;87711;87712;87713;87714;87715;87716;87717;87718;87719;87720;87721;87722;87723;87724;87725;87726	gi|357110863	151	>gi|357110863|ref|XP_003557235.1| PREDICTED: LOW QUALITY PROTEIN: BUD13 homolog [Brachypodium distachyon]	1	101.295	1	S	3.88197e-05	139.43	_KEDLS(ph)PPR_	KEDLS(1)PPR	KEDLS(101.3)PPR	5	2	511.239	0.13698	519200000	510880000	495030000	698350000	595210000	702480000	525880000	635340000	529300000
87	85	52717;52718;52719;52720;52721;52722;52723;52724;52725;52726;52727;52728;52729;52730;52731;52732;52733;74329;74330;74331;74332;74333;74334;74335;74336;74337;74338;74339;74340;74341;74342;74343;74344;74345;74346;74347;74348;74349;74350;74351;74352;74353;74354;74355;74356;74357;74358;74359;74360	gi|357110863	297	>gi|357110863|ref|XP_003557235.1| PREDICTED: LOW QUALITY PROTEIN: BUD13 homolog [Brachypodium distachyon]	1	79.474	1	S	1.05619e-13	193.77	_HDTKEPEDIS(ph)PPR_	HDTKEPEDIS(1)PPR	HDT(-79.47)KEPEDIS(79.47)PPR	10	3	534.238	-0.94811	236760000	233130000	245920000	349250000	375520000	342060000	366810000	356070000	277760000
88	85	58312;58313;58314;58315;58316;58317;58318;58319;58320;58321;58322;58323;58324;58325;58326;58327;58328;58329;58330;58331;58332;58333;58334;58335;58336;58337;58338;58339;58340;58341;58342;58343;58344;58345;58346;58347;58348;58349;58350;58351;58352;58353;58354;58355;58356;58357;58358;58359;58360;58361;58362;58363;58364;58365;58366;58367;58368;58369;58370;58371;58372;58373;88612;88613;88614;88615;886…	gi|357110863	345	>gi|357110863|ref|XP_003557235.1| PREDICTED: LOW QUALITY PROTEIN: BUD13 homolog [Brachypodium distachyon]	1	97.9541	1	S	6.09135e-07	190.26	_FASDDLS(ph)PPRK_	FASDDLS(1)PPRK	FAS(-97.95)DDLS(97.95)PPRK	7	2	656.8	0.64484	449330000	456800000	572500000	628860000	422350000	833610000	651250000	653440000	524060000
89	85	74190;74192;74193;74194;74195;74196;74197;74198;74199;74200;74201;74202;74203;74204;74205;74206;74207;74208;74209;74210;74211;74212;74213;74214;74215;74216	gi|357110863	263	>gi|357110863|ref|XP_003557235.1| PREDICTED: LOW QUALITY PROTEIN: BUD13 homolog [Brachypodium distachyon]	1	74.8526	1	S	1.47749e-06	102.38	_HDSEDLKDLS(ph)PPR_	HDSEDLKDLS(1)PPR	HDS(-74.85)EDLKDLS(74.85)PPR	10	3	530.238	0.056165	56189000	43003000	74703000	86622000	59451000	89699000	72928000	92891000	36882000
90	85	74974;74975;74976;74977;74978;74979;74980;74981;74982;74983;74984;74985;74986;74987;74988;74989;74990;74991;74992;74993;74994;74995;74996;74997;74998;74999;75000;75001;75002;75003;75004;75005;75006;75007;75008;75009;75010;75011;75012;75013;75014;75015;75016;75017;75018;75019;75020;75021;75022;75023;75024;75025;75026;75027;75028;75029;75030;75031;75032;75033;75034;75035;75036	gi|357110863	175	>gi|357110863|ref|XP_003557235.1| PREDICTED: LOW QUALITY PROTEIN: BUD13 homolog [Brachypodium distachyon]	1	118.127	1	S	5.51092e-137	210.9	_HGGVAGEDLS(ph)PPR_	HGGVAGEDLS(1)PPR	HGGVAGEDLS(118.13)PPR	10	3	457.873	0.044484	837640000	808280000	854680000	388830000	774710000	287480000	290890000	307970000	474010000
91	85	76838;76839;76840;76841;76842;76843;76844;76845;76846;76847;76848;76849;76850;76851;76852;76853;76854;76855;76856;89417;89418;89419;89420;89421;89422;89423;89424;89425;89426;89427;89428;89429;89430;89431;89432;89433	gi|357110863	314	>gi|357110863|ref|XP_003557235.1| PREDICTED: LOW QUALITY PROTEIN: BUD13 homolog [Brachypodium distachyon]	1	91.0231	1	S	1.64753e-20	142.58	_KHQDSTQLEDLS(ph)PPR_	KHQDSTQLEDLS(1)PPR	KHQDS(-91.02)T(-93.6)QLEDLS(91.02)PPR	12	3	610.951	-1.049	71101000	72404000	125460000	87077000	137050000	154450000	163710000	110100000	178660000
93	85	130022;130023;130024;130025;130026;130027;130028;130029;137499;137500;137501;137502;137503;137504;137505;137506;137507;137508;137509;137510;137511;137512;137513;137514;137515;137516;137517;137518;137519;137520;137521	gi|357110863	213	>gi|357110863|ref|XP_003557235.1| PREDICTED: LOW QUALITY PROTEIN: BUD13 homolog [Brachypodium distachyon]	1	31.1854	1	S	0.00015437	122.51	_RQQDPS(ph)PPR_	RQQDPS(1)PPR	RQQDPS(31.19)PPR	6	2	580.764	0.26033	83786000	7926900	72932000	175510000	195340000	188960000	209530000	279520000	155270000
98	88	18658;18659;18660;18661;18662;18663;18664;18665;18666;18667;18668;18669;18670;18671;18672;18673;18674;18675;18676;18677;18678;18679;18680;18681;18682;18683;18684;18685;18686;18687;18688;18689;18690;18691;18692;18693;18694;18695;18696	gi|357110881	3	>gi|357110881|ref|XP_003557244.1| PREDICTED: 40S ribosomal protein S20 [Brachypodium distachyon]	1	76.4274	1	S	4.34718e-06	123.84	_(ac)AS(ph)ELAYAPPMK_	AS(1)ELAYAPPMK	AS(76.43)ELAY(-76.43)APPMK	2	2	650.288	-0.13547	299430000	234290000	352850000	376040000	404110000	417780000	316360000	286900000	293870000
101	89	129236;129237;129238;129239;129240;129241;129242;129243;129244;129245;129246;129247;129248;129249;129250;129251;129252;129253	gi|357110904;gi|721618795	1200;940	>gi|357110904|ref|XP_003557255.1| PREDICTED: uncharacterized protein LOC100842166 isoform X1 [Brachypodium distachyon];>gi|721618795|ref|XP_010228125.1| PREDICTED: uncharacterized protein LOC100842166 isoform X2 [Brachypodium distachyon]	1	91.7115	1	S	2.71568e-05	108.66	_QLGLVAPPIS(ph)R_	QLGLVAPPIS(1)R	QLGLVAPPIS(91.71)R	10	2	615.834	0.36082	197540000	17798000	104940000	30625000	156660000	32093000	326310000	373050000	340390000
106	94	171745;171746;171747;171748	gi|357110944	116	>gi|357110944|ref|XP_003557275.1| PREDICTED: BAG family molecular chaperone regulator 7 [Brachypodium distachyon]	1	81.1975	1	S	3.84473e-07	111.74	_WTAEDNPRS(ph)GER_	WTAEDNPRS(1)GER	WT(-81.2)AEDNPRS(81.2)GER	9	2	749.31	-0.36001	0	0	0	17631000	11061000	0	0	7916700	8474500
120	99	144456;144457;144458;144459;144460;144461;144462;144463;144464;144465;144466;144467;144468;144469	gi|357110972;gi|721603872	523;523	>gi|357110972|ref|XP_003557289.1| PREDICTED: uncharacterized protein LOC100826686 isoform X1 [Brachypodium distachyon];>gi|721603872|ref|XP_010228578.1| PREDICTED: uncharacterized protein LOC100826686 isoform X2 [Brachypodium distachyon]	1	33.796	1	S	1.32727e-78	181.98	_S(ph)IDDPILLAER_	S(1)IDDPILLAER	S(33.8)IDDPILLAER	1	2	661.324	-5.6735	4100100	84495000	99360000	131150000	132550000	97902000	50295000	51308000	58799000
127	102	47620;47621;47622;47623;47624;47625;47626;47627	gi|357110990;gi|721619006	175;175	>gi|357110990|ref|XP_003557298.1| PREDICTED: PGR5-like protein 1A, chloroplastic [Brachypodium distachyon];>gi|721619006|ref|XP_010228160.1| PREDICTED: PGR5-like protein 1A, chloroplastic [Brachypodium distachyon]	1	93.3481	1	S	0.000135689	96.756	_EGS(ph)EIVQEGPR_	EGS(1)EIVQEGPR	EGS(93.35)EIVQEGPR	3	2	640.78	0.15996	14198000	27337000	0	0	14485000	0	37344000	19688000	18339000
134	111	143717;143718;143719;143720;143721;143722;143723;143724;143725;143726;143727;143728;143729;143730;143731;143732;143733;143734	gi|357111125;gi|721619343	10;10	>gi|357111125|ref|XP_003557365.1| PREDICTED: KH domain-containing protein SPIN1-like isoform X1 [Brachypodium distachyon];>gi|721619343|ref|XP_010228217.1| PREDICTED: KH domain-containing protein SPIN1-like isoform X2 [Brachypodium distachyon]	1	76.6328	1	S	9.72444e-11	149.3	_(ac)SGLYSQGFS(ph)PAR_	SGLYSQGFS(1)PAR	S(-97.55)GLY(-99.76)S(-76.63)QGFS(76.63)PAR	9	2	696.303	0.46517	137120000	141690000	156980000	210050000	199880000	188970000	220880000	202320000	198500000
135	112	98766;98767;98768;98769;98770;98771;98772;98773;98774;98775;98776;98777;98778;98779;98780;98781;98782;98783;98784	gi|721645535;gi|357111133;gi|357111135;gi|357161160;gi|721604983;gi|721645532;gi|721645538	147;147;147;147;147;147;147	>gi|721645535|ref|XP_010232478.1| PREDICTED: ADP-ribosylation factor 2 isoform X1 [Brachypodium distachyon];>gi|357111133|ref|XP_003557369.1| PREDICTED: ADP-ribosylation factor 1-like [Brachypodium distachyon];>gi|357111135|ref|XP_003557370.1| PREDICTED: A	1	68.6258	1	S	0.0126531	88.392	_LGLHS(ph)LR_	LGLHS(1)LR	LGLHS(68.63)LR	5	2	438.229	0.2465	115090000	120850000	114500000	117610000	133040000	129170000	82510000	85546000	89805000
136	113	14880;14881;14882;14883;14884;14885;14886;14887;14888;14889;14890;14891;14892;14893;14894;14895;14896;14897;14898;14899;14900;14901;14902;14903;14934;14935;14936;14937;14938;14939;14940;14941;14942;14943;14944;14945;14946;14947;14948;14949;14950;14951	gi|357111159	374	>gi|357111159|ref|XP_003557382.1| PREDICTED: chloroplast stem-loop binding protein of 41 kDa a, chloroplastic [Brachypodium distachyon]	1	64.2655	1	S	0.000369939	110.74	_AMS(ph)FDLDDK_	AMS(1)FDLDDK	AMS(64.27)FDLDDK	3	2	561.215	-0.47397	1008800000	1002500000	1187800000	1352800000	1457700000	1438200000	1296600000	1508800000	1581900000
137	113	70954;70955;70956;70957;70958;70959;70960;70961;70962;70963;70964	gi|357111159	198	>gi|357111159|ref|XP_003557382.1| PREDICTED: chloroplast stem-loop binding protein of 41 kDa a, chloroplastic [Brachypodium distachyon]	1	84.3649	1	S	0.000822239	88.021	_GS(ph)AGHVGVEK_	GS(1)AGHVGVEK	GS(84.36)AGHVGVEK	2	2	510.729	0.68153	6444700	6736600	7197700	5019400	5631600	29937000	13323000	12757000	15928000
139	114	110839;110840;110841;110842;110843;110844;110845;110846;110847;110848;110849;110850;110851;110852;110853;110854	gi|357111188	10	>gi|357111188|ref|XP_003557396.1| PREDICTED: probable cellulose synthase A catalytic subunit 8 [UDP-forming] isoform X1 [Brachypodium distachyon]	1	86.6415	1	S	3.35711e-07	110.97	_(ac)MDVDAGAVKS(ph)GR_	MDVDAGAVKS(1)GR	MDVDAGAVKS(86.64)GR	10	2	664.289	-0.39507	0	0	59975000	61038000	52830000	32570000	57916000	83937000	83251000
140	114;3103	114583;114584;114585;114586;114587;114588;114589;114590;114591;114592	gi|357111188;gi|721619480	121;120	>gi|357111188|ref|XP_003557396.1| PREDICTED: probable cellulose synthase A catalytic subunit 8 [UDP-forming] isoform X1 [Brachypodium distachyon];>gi|721619480|ref|XP_010228235.1| PREDICTED: probable cellulose synthase A catalytic subunit 8 [UDP-forming] i	1	74.6784	1	S	8.06493e-07	140.01	_MNAGGS(ph)GDVGR_	MNAGGS(1)GDVGR	MNAGGS(74.68)GDVGR	6	2	550.713	0.11226	0	0	0	247790000	305160000	338940000	323090000	367590000	338230000
142	114;3103	172511;172512;172513;172514;172515;172516;172517;172518;172519;172520;172521;172522;172523;172524;172525;172526;172527;172528;172529;172530;172531;172532;172533;172534;172535	gi|357111188;gi|721619480	135;134	>gi|357111188|ref|XP_003557396.1| PREDICTED: probable cellulose synthase A catalytic subunit 8 [UDP-forming] isoform X1 [Brachypodium distachyon];>gi|721619480|ref|XP_010228235.1| PREDICTED: probable cellulose synthase A catalytic subunit 8 [UDP-forming] i	1	119.143	1	S	6.89246e-05	167.11	_YDS(ph)GEIGLSK_	YDS(1)GEIGLSK	Y(-131.21)DS(119.14)GEIGLS(-119.14)K	3	1	1148.49	0.21819	207640000	217740000	229710000	477570000	502110000	502010000	322790000	386410000	348120000
143	114;3103	172536;172537;172538;172539;172540;172541;172542;172543;172544;172545;172546;172547;172548;172549;172550;172551;172552;172553	gi|357111188;gi|721619480	145;144	>gi|357111188|ref|XP_003557396.1| PREDICTED: probable cellulose synthase A catalytic subunit 8 [UDP-forming] isoform X1 [Brachypodium distachyon];>gi|721619480|ref|XP_010228235.1| PREDICTED: probable cellulose synthase A catalytic subunit 8 [UDP-forming] i	1	74.2376	1	S	1.29442e-05	145.46	_YDS(ph)GEIPR_	YDS(1)GEIPR	Y(-74.24)DS(74.24)GEIPR	3	2	508.708	0.15257	186870000	177540000	180710000	331720000	333150000	308450000	248720000	257000000	236740000
147	118	157331;157332;157333;157334;157335;157336;157337;157338;157339;157340;157341;157342;157343;157344;157345;157346;157347;157348;157349;157350;157351;157352;157353;157354;157355;157356;157357	gi|357111236	399	>gi|357111236|ref|XP_003557420.1| PREDICTED: light-inducible protein CPRF2-like [Brachypodium distachyon]	1	89.266	1	S	2.67925e-05	133.42	_VAS(ph)LEHLQK_	VAS(1)LEHLQK	VAS(89.27)LEHLQK	3	2	552.776	0.22029	2140000000	2074400000	2110000000	1943600000	1887000000	1891000000	1390100000	1326200000	1504500000
153	124	31642;31643;31644;31645;31646;31647;31648;31649;31650;31651;31652;31653;31654;31655;31656;31657;31658;31659;31660;31661;31662;31663;31664;31665;31666;31667;31668;31669;31670;31671;31672;31673;31674;31675;31676;31677;31678;31679;31680;31681;31682;31683;31684;31685;31686;31687;31688;31689;31690;31691;31692;31693;31694;145602;145603;145604;145605;145606	gi|357111292	598	>gi|357111292|ref|XP_003557448.1| PREDICTED: uncharacterized protein LOC100822987 [Brachypodium distachyon]	1	88.7296	1	S	4.28076e-10	150.12	_S(ph)LHDGRLPVEQR_	S(1)LHDGRLPVEQR	S(88.73)LHDGRLPVEQR	1	3	496.244	-0.064862	132090000	134760000	157900000	318870000	338550000	293020000	235050000	188690000	261640000
154	125	9095;9096;9097;9098;9099;9100;9101;9102;9103;9104;9105;9106;9107;9108;9109;9110;9111	gi|357111294	9	>gi|357111294|ref|XP_003557449.1| PREDICTED: SEC12-like protein 1 [Brachypodium distachyon]	1	53.2103	1	S	0.000558067	67.418	_AGGGGEGS(ph)VAAAGGGK_	AGGGGEGS(1)VAAAGGGK	AGGGGEGS(53.21)VAAAGGGK	8	2	641.775	-0.015876	34540000	1066400	16284000	27191000	18576000	61050000	10113000	42904000	49145000
161	132	23373;23374;23375;23376;87257;87258;87259;87260;87261	gi|721619875;gi|357111375	204;204	>gi|721619875|ref|XP_010228289.1| PREDICTED: peptidyl-prolyl cis-trans isomerase CYP63-like isoform X1 [Brachypodium distachyon];>gi|357111375|ref|XP_003557489.1| PREDICTED: peptidyl-prolyl cis-trans isomerase CYP63-like isoform X2 [Brachypodium distachyon	1	151.103	1	S	2.74244e-09	151.1	_KAVEENS(ph)DAEGR_	KAVEENS(1)DAEGR	KAVEENS(151.1)DAEGR	7	2	692.791	1.2746	0	0	0	27444000	7498600	19886000	27103000	51659000	0
162	132	66831;66832;66833;66834;66835;66836;66837;66838;66839;66840;66841;66842;66843;66844;66845;66846;66847;66848;66849;66850;66851;66852;66853;66854;66855;66856;66857;66858;66859;66860	gi|721619875;gi|357111375	472;458	>gi|721619875|ref|XP_010228289.1| PREDICTED: peptidyl-prolyl cis-trans isomerase CYP63-like isoform X1 [Brachypodium distachyon];>gi|357111375|ref|XP_003557489.1| PREDICTED: peptidyl-prolyl cis-trans isomerase CYP63-like isoform X2 [Brachypodium distachyon	1	86.2718	1	S	5.16744e-06	143.79	_GFTQQYS(ph)FAR_	GFTQQYS(1)FAR	GFT(-87.13)QQY(-86.27)S(86.27)FAR	7	2	642.774	-0.27072	69643000	69422000	81564000	56305000	57741000	56649000	96336000	97986000	105570000
170	137	156488;156489;156490;156491;156492;156493;156494;156495;156496;156497;156498;156499;156500;156501;156502;156503;156504;156505;156506;156507;156508;156509;156510;156511;156512;156513;156514	gi|357111445	107	>gi|357111445|ref|XP_003557523.1| PREDICTED: uncharacterized protein LOC100821235 [Brachypodium distachyon]	1	63.7269	1	S	0.000614021	115.57	_VAES(ph)IKDLR_	VAES(1)IKDLR	VAES(63.73)IKDLR	4	2	555.781	0.22375	71050000	62128000	67987000	72022000	77787000	60475000	34175000	30703000	53258000
171	138	171907;171908;171909;171910;171911;171912;171913;171914;171915;171916;171917;171918;171919;171920;171921;171922;171923;171924	gi|357111447	23	>gi|357111447|ref|XP_003557524.1| PREDICTED: probable galactose-1-phosphate uridyltransferase [Brachypodium distachyon]	1	35.6521	1	S	0.00522579	86.344	_WVVFS(ph)PAR_	WVVFS(1)PAR	WVVFS(35.65)PAR	5	2	521.25	-0.53264	20862000	23508000	29763000	23772000	27254000	10702000	17592000	17691000	18353000
172	139	170857;170858;170859;170860;170861;170862;170863;170864;170865;170866;170867;170868;170870;170871;170872;170873;170874;170875;170876;170877;170878;170879;170880;170881;170882;170883;170884;170885;170886;170887;170888	gi|357111449	180	>gi|357111449|ref|XP_003557525.1| PREDICTED: uncharacterized protein LOC100821847 [Brachypodium distachyon]	1	70.9195	1	S	3.56572e-23	213.02	_WDDSGDLS(ph)DKEIIR_	WDDSGDLS(1)DKEIIR	WDDS(-70.92)GDLS(70.92)DKEIIR	8	2	864.877	-0.091541	219690000	223700000	227820000	488420000	526680000	491340000	337700000	314100000	352700000
179	149	2174	gi|357111634	10	>gi|357111634|ref|XP_003557617.1| PREDICTED: amino acid permease 6 [Brachypodium distachyon]	1	58.9971	1	S	0.00148956	58.997	_AAM(ox)AS(ph)FGVAEAGLVGR_	AAMAS(1)FGVAEAGLVGR	AAMAS(59)FGVAEAGLVGR	5	2	801.871	0.55861	0	0	0	0	0	0	0	0	0
183	151	152179;152180;152181;152182;152183;152184;152185;152186;152187;152188;152189;152190;152191;152192;152193;152194;152195;152196;152197;152198;152199	gi|357111662	53	>gi|357111662|ref|XP_003557631.1| PREDICTED: reticulon-like protein B8 [Brachypodium distachyon]	1	48.9483	1	S	0.000424927	96.64	_S(ph)VHHILGGGK_	S(1)VHHILGGGK	S(48.95)VHHILGGGK	1	2	542.769	2.0428	6145600	0	25188000	43610000	42079000	55659000	27847000	37381000	18268000
184	154	96437;96438;96439;96440;96441;96442;96443;96444;96445;96446;96447;96448;96449;96450;96451;96452;96453;96454;96455;96456;96457;96458;96459;96460;96461;96462;96463;96464;96465;96466;96467;96468;96469;96470;96471;96472;96473;96474	gi|357111678	762	>gi|357111678|ref|XP_003557639.1| PREDICTED: probable LRR receptor-like serine/threonine-protein kinase At4g20940 [Brachypodium distachyon]	1	60.5976	1	S	0.0126328	78.043	_LDVRS(ph)PDR_	LDVRS(1)PDR	LDVRS(60.6)PDR	5	2	519.242	0.55998	31549000	269760000	262520000	337610000	388460000	404140000	229910000	229030000	216890000
186	155	96837;96838;96839;96840;96841;96842;96843;96844;96845	gi|357111688	720	>gi|357111688|ref|XP_003557644.1| PREDICTED: CSC1-like protein ERD4 [Brachypodium distachyon]	1	170.483	1	S	4.93492e-15	205.95	_LEDVDIFEDAQS(ph)R_	LEDVDIFEDAQS(1)R	LEDVDIFEDAQS(170.48)R	12	2	808.846	-0.88939	344590000	373490000	347570000	831530000	946960000	911230000	433330000	451930000	390360000
188	156	93628;93629;93630;93631;93632;93633;93634;93635;93636;93637;93638;93639;93640;93641;93642;93643;93644;93645;93646;93647;93648;93649;93650;93651;134836;134837;134838;134839;134840;134841;134842;134843;134844;134845;134846;134847;134848;134849;134850;134851;134852;134853	gi|357111713	438	>gi|357111713|ref|XP_003557656.1| PREDICTED: protein HGV2-like [Brachypodium distachyon]	1	49.1494	1	S	2.75643e-22	96.563	_RLAADDPPS(ph)VK_	RLAADDPPS(1)VK	RLAADDPPS(49.15)VK	9	2	624.803	1.1098	575870000	939290000	1041600000	1018700000	663910000	1042200000	1137200000	1083500000	1164800000
189	157	92076;92077;92078;92079;92080;92081;92082;92083;92084;92085;92086;143602;143603;143604;143605;143606;143607;143608;143609;143610;143611;143612;143613;143614;143615;143616;143617;143618;143619;143620;143621;143622;143623	gi|357111752	31	>gi|357111752|ref|XP_003557675.1| PREDICTED: eukaryotic translation initiation factor 5A-1/2 [Brachypodium distachyon]	1	64.6536	1	S	0.00776808	95.358	_S(ph)GHIVIK_	S(1)GHIVIK	S(64.65)GHIVIK	1	2	417.218	-0.85717	1069500000	1066700000	1028200000	1124800000	1241100000	937040000	291330000	803430000	900430000
190	157	141397;141398;141399;141400;141401;141404;141405;141406;141407;141408;141409;141410;141414;141416;141418;141419;141420;141424;141425;141427;141428;141429;141430;141434;141435;141437;141438;141442;141443;141444;141445;141446;141447;141451;141453;141454;141455;141456;141459;141460;141461;141462;141464;141465;141466;141468;141469;141475;141476;141477;141478;141479;141484;141486;141487;141491;141492;…	gi|357111752	2	>gi|357111752|ref|XP_003557675.1| PREDICTED: eukaryotic translation initiation factor 5A-1/2 [Brachypodium distachyon]	1	75.7163	1;2	S	1.28157e-58	275.63	_(ac)S(ph)DS(ph)EEHHFESK_	S(1)DS(1)EEHHFESK	S(75.72)DS(67.13)EEHHFES(-67.13)K	1	2	767.25	-0.23806	25929000000	23581000000	27192000000	30158000000	32964000000	32169000000	28381000000	25621000000	7509500000
191	157	141396;141402;141403;141411;141412;141413;141415;141417;141421;141422;141423;141426;141431;141432;141433;141436;141439;141440;141441;141448;141449;141450;141452;141457;141458;141463;141467;141470;141471;141472;141473;141474;141480;141481;141482;141483;141485;141488;141489;141490;141493;141495;141496;141497;141498;141502;141503;141507;141508;141511;141512;141513;141519;141520;141522;141523;141526;…	gi|357111752	4	>gi|357111752|ref|XP_003557675.1| PREDICTED: eukaryotic translation initiation factor 5A-1/2 [Brachypodium distachyon]	1	76.61	1;2	S	3.10745e-72	294.69	_(ac)S(ph)DS(ph)EEHHFESK_	S(1)DS(1)EEHHFESK	S(85.22)DS(76.61)EEHHFES(-76.61)K	3	2	767.25	-0.26138	666470000	2138900000	2229600000	3882600000	3553200000	3248000000	3035700000	3355100000	23280000000
199	162	124887;124888;124889;124890;124891;124892;124893;124894;124895;124896	gi|357111852	4	>gi|357111852|ref|XP_003557724.1| PREDICTED: nuclear transcription factor Y subunit B-3-like [Brachypodium distachyon]	1	88.3494	1	S	7.69888e-87	240.96	_PDS(ph)DNDSGGPSNTGGELSSPR_	PDS(1)DNDSGGPSNTGGELSSPR	PDS(88.35)DNDS(-88.35)GGPS(-135.58)NT(-145.78)GGELS(-165.96)S(-169.45)PR	3	2	1063.42	1.4631	24630000	9253000	25520000	65855000	42482000	29268000	29324000	22485000	31694000
204	168	68656;68657;68658;68659;68660;68661	gi|357111890;gi|357122249	453;453	>gi|357111890|ref|XP_003557743.1| PREDICTED: probable nucleoredoxin 1-2 [Brachypodium distachyon];>gi|357122249|ref|XP_003562828.1| PREDICTED: probable nucleoredoxin 1-2 [Brachypodium distachyon]	1	80.0237	1	S	1.89543e-05	89.982	_GIPSLVAIGPS(ph)GK_	GIPSLVAIGPS(1)GK	GIPS(-80.02)LVAIGPS(80.02)GK	11	2	638.339	0.58607	11051000	7623900	10784000	0	0	0	8465000	8347400	8908800
205	172	23459;23460;23461;23462;23463;23464;23465;23466;23467;23468;23469;23470;23471;23472;23473;23474;23475;23476;23477;23478;23479;23480;23481;23482;23483;23484;23485;23486;23487;23488;23489;23490;23491;23492;23493;23494;23495;23496;23497;23498;23499;23500;23501;23502;23503;23504;23505;23506;23507;23508;23509;23510;23511;23512;23513;23514;23515;23516;23517;23518	gi|357111920;gi|721621306;gi|721621309	710;700;660	>gi|357111920|ref|XP_003557758.1| PREDICTED: protein STRUBBELIG-RECEPTOR FAMILY 7 isoform X1 [Brachypodium distachyon];>gi|721621306|ref|XP_010228524.1| PREDICTED: protein STRUBBELIG-RECEPTOR FAMILY 7 isoform X2 [Brachypodium distachyon];>gi|721621309|ref|	1	79.693	1	S	2.46292e-06	145.46	_AVELADS(ph)RR_	AVELADS(1)RR	AVELADS(79.69)RR	7	3	366.176	2.2284	837110000	829540000	1058500000	1900800000	2093400000	2185600000	2065800000	2127000000	2410800000
208	179	10576;10577;10578;10579;10580;10581;10582;10583;10584;10585;10586;10587;10588;10589;10590;10591;10592;10593	gi|721621792;gi|357112055	467;467	>gi|721621792|ref|XP_010228606.1| PREDICTED: rho GTPase-activating protein 7-like isoform X1 [Brachypodium distachyon];>gi|357112055|ref|XP_003557825.1| PREDICTED: rho GTPase-activating protein 7-like isoform X2 [Brachypodium distachyon]	1	79.4163	1	S	3.15183e-28	205.78	_AHADDS(ph)DAEHSVDDK_	AHADDS(1)DAEHSVDDK	AHADDS(79.42)DAEHS(-79.42)VDDK	6	2	846.313	-0.90389	24148000	21916000	13093000	54996000	54016000	52382000	34856000	36901000	32843000
211	180	7402;7403;7404;7405;7406;7407;7408;7409;7410;7411;7412;7413;7414;7415;7416;7417;7418;7419;7420;7421;7422;7423;7424;7425;7426	gi|357112059	595	>gi|357112059|ref|XP_003557827.1| PREDICTED: peptidyl-prolyl cis-trans isomerase PASTICCINO1 [Brachypodium distachyon]	1	118.524	1	S	4.15282e-94	288.82	_AES(ph)EHAFEEERPGLIGR_	AES(1)EHAFEEERPGLIGR	AES(118.52)EHAFEEERPGLIGR	3	3	669.637	-0.39539	333360000	371690000	424220000	512190000	609600000	629780000	288020000	333900000	338920000
217	186;2054	136388;136389;136390;136391;136392;136393;136394;136395;136396;136397;136398;136399;136400;136401;136402;136403;136404;136405;136406;136407;136408;136409;136410;136411;136412;136413;136414;136415;136416;136417	gi|721621691;gi|357112083;gi|357123735;gi|357121751;gi|357146995	92;92;102;96;116	>gi|721621691|ref|XP_010228587.1| PREDICTED: calcium/calmodulin-dependent serine/threonine-protein kinase 1 isoform X1 [Brachypodium distachyon];>gi|357112083|ref|XP_003557839.1| PREDICTED: calcium/calmodulin-dependent serine/threonine-protein kinase 1 iso	1	124.119	1	S	3.63473e-06	136.24	_RPFPPPS(ph)PAK_	RPFPPPS(1)PAK	RPFPPPS(124.12)PAK	7	2	587.294	0.04818	360270000	225270000	278380000	289670000	423360000	408970000	300550000	316000000	308120000
219	187	98570;98571;98572;98573;98574;98575;98576;98577;98578;98579;98580;98581;98582;98583;98584;98585;98586;98587	gi|357112091	77	>gi|357112091|ref|XP_003557843.1| PREDICTED: probable serine/threonine-protein kinase At1g54610 [Brachypodium distachyon]	1	78.0978	1	S	0.000655921	120.99	_LGGS(ph)FVNR_	LGGS(1)FVNR	LGGS(78.1)FVNR	4	2	465.216	0.19873	195520000	172640000	182530000	283020000	239560000	263160000	188580000	163400000	196010000
220	191	120601;120602;120603;120604;120605;120606;120607;120608;120609;120610;120611;120612;120613;120614;120615;120616;120617;120618;120619;120620	gi|357112143	18	>gi|357112143|ref|XP_003557869.1| PREDICTED: uncharacterized protein LOC100821850 [Brachypodium distachyon]	1	68.6153	1	S	5.75359e-45	224.99	_NLEPDTADHS(ph)DDEDVRR_	NLEPDTADHS(1)DDEDVRR	NLEPDT(-68.62)ADHS(68.62)DDEDVRR	10	2	1032.42	0.87973	236650000	253570000	275210000	425800000	383630000	352020000	353440000	362330000	321550000
223	197	13878;13879;13880;13881;13882;13883;13884;13885;13886;13887;13888;13889;13890;13891;13892;13893;13894;13895	gi|357112201;gi|721621873	113;113	>gi|357112201|ref|XP_003557898.1| PREDICTED: protein EARLY RESPONSIVE TO DEHYDRATION 15 [Brachypodium distachyon];>gi|721621873|ref|XP_010228619.1| PREDICTED: protein EARLY RESPONSIVE TO DEHYDRATION 15 [Brachypodium distachyon]	1	68.8923	1	S	0.000379815	125.74	_ALSLAS(ph)PK_	ALSLAS(1)PK	ALS(-68.89)LAS(68.89)PK	6	2	433.723	0.029065	595570000	538450000	672680000	395730000	396390000	390260000	909900000	907720000	933710000
224	198	23817;23818;23819;23820;23821;23822;23823;23824;23825;23826;23827;23828;23829	gi|357112211	19	>gi|357112211|ref|XP_003557903.1| PREDICTED: peptide methionine sulfoxide reductase B5 [Brachypodium distachyon]	1	37.4256	1	S	0.000518983	105.4	_AVLS(ph)PEQFR_	AVLS(1)PEQFR	AVLS(37.43)PEQFR	4	2	563.768	-0.1121	13031000	24037000	38358000	11838000	14799000	16957000	25958000	31386000	11563000
225	199	35486;35487;35488;35489;35490;35491;35492;35493;35494;35495;35496;35497	gi|357112237	93	>gi|357112237|ref|XP_003557916.1| PREDICTED: uncharacterized protein At2g41620-like [Brachypodium distachyon]	1	34.6924	1	S	0.00320069	105.2	_DLKS(ph)FELK_	DLKS(1)FELK	DLKS(34.69)FELK	4	2	530.26	0.55372	0	0	18369000	21253000	21060000	26574000	21200000	26527000	17014000
227	203	120396;120397;120398;120399;120400;120401;120402;120403;120404;120405;120406;120407;120408;120409;120410;120411;120412;120413	gi|357112298	29	>gi|357112298|ref|XP_003557946.1| PREDICTED: leucine-rich repeat extensin-like protein 5 [Brachypodium distachyon]	1	70.5633	1	S	0.00252995	82.069	_NLAS(ph)RPAAVK_	NLAS(1)RPAAVK	NLAS(70.56)RPAAVK	4	2	553.79	-0.19236	18240000	22914000	71622000	55959000	63287000	77789000	62841000	67559000	59765000
233	208;621	17959;17960;17961;17962;17963;17964;17965;17966;17967;17968;17969;17970;17971;17972;17973;17974;17975;17976	gi|357112334;gi|357121481	38;55	>gi|357112334|ref|XP_003557964.1| PREDICTED: transcription factor RF2b [Brachypodium distachyon];>gi|357121481|ref|XP_003562448.1| PREDICTED: transcription factor RF2b-like [Brachypodium distachyon]	1	92.611	1	S	0.00162492	115.57	_ARS(ph)EVAFR_	ARS(1)EVAFR	ARS(92.61)EVAFR	3	2	508.24	0.72853	488010000	506080000	478770000	550330000	500630000	518370000	345350000	350430000	365050000
239	209	143893;143894;143895;143896;143897;143898;143899;143900;143901;143902;143903;143904;143905;143906;143907;143908;143909;143910;143911;143912;143913;143914;143915;143916;143917;143918;143919;143920;143921;143922;143923;143924;143925	gi|357112346	351	>gi|357112346|ref|XP_003557970.1| PREDICTED: uncharacterized protein At5g05190 [Brachypodium distachyon]	1	176.939	1	S	8.73209e-27	188.1	_S(ph)GQVAPHDHEQPLPR_	S(1)GQVAPHDHEQPLPR	S(176.94)GQVAPHDHEQPLPR	1	2	874.399	-0.0050828	124190000	126780000	163610000	172240000	112620000	96547000	58681000	83245000	84475000
241	212	100485;100486;100487;100488;100489;100490;100491;100492;100493;100494;100495;100496;100497;100498;100499;100500;100501;100502	gi|357112364;gi|721622207;gi|721622209;gi|721622211;gi|721622213	433;433;433;433;433	>gi|357112364|ref|XP_003557979.1| PREDICTED: golgin subfamily A member 4 [Brachypodium distachyon];>gi|721622207|ref|XP_010228658.1| PREDICTED: golgin subfamily A member 4 [Brachypodium distachyon];>gi|721622209|ref|XP_010228659.1| PREDICTED: golgin subfam	1	82.4258	1	S	0.00248517	136.8	_LIS(ph)FVAR_	LIS(1)FVAR	LIS(82.43)FVAR	3	2	443.233	-0.2299	96881000	81378000	91495000	72895000	70389000	74404000	44589000	46761000	52133000
245	214	119573;119574;119575;119576;119577;119578;119579;119580;119581;119582;119583;119584;119585;119586;119587;119588;119589;119590;119591;119592;119593	gi|357112383	25	>gi|357112383|ref|XP_003557988.1| PREDICTED: probable calcium-binding protein CML27 [Brachypodium distachyon]	1	59.4259	1	S	0.00366934	93.111	_NGS(ph)LNALR_	NGS(1)LNALR	NGS(59.43)LNALR	3	2	462.719	0.17092	217940000	216170000	235300000	229920000	228730000	233820000	777060000	222200000	812860000
246	215	82714;82715;82716;82717;82718;82719;82720;82721;82722;82723;82724;82725;82726;82727;82728;82729;82730;82731;82732	gi|357112407	186	>gi|357112407|ref|XP_003558000.1| PREDICTED: uncharacterized protein LOC100835762 [Brachypodium distachyon]	1	79.9075	1	S	1.66311e-48	205.96	_ILPWGDEAYAGGS(ph)ANAPR_	ILPWGDEAYAGGS(1)ANAPR	ILPWGDEAY(-79.91)AGGS(79.91)ANAPR	13	2	962.933	0.18123	210610000	217400000	226730000	211050000	208470000	210910000	97977000	95263000	96697000
248	218	130616;130617;130618;130619;130620;130621;130622;130623;130624;130625;130626;130627;130628;130629;130630;130631;130632;130633;130634;130635;130636;130637	gi|357112457	284	>gi|357112457|ref|XP_003558025.1| PREDICTED: uncharacterized protein LOC100843292 [Brachypodium distachyon]	1	126.463	1	S	1.77123e-05	184.96	_QS(ph)PAHIASEK_	QS(1)PAHIASEK	QS(126.46)PAHIAS(-126.46)EK	2	2	574.261	1.1385	55934000	71949000	51439000	111650000	174320000	184330000	97943000	96144000	86434000
249	222	123837;123838;123839;123840;123841;123842;123843;123844;123845;123846;123847;123848;123849;123850;123851;123852;123853;123854;123855;123856;123857;123858;123859;123860	gi|357112497	92	>gi|357112497|ref|XP_003558045.1| PREDICTED: ruBisCO large subunit-binding protein subunit alpha [Brachypodium distachyon]	1	150.118	1	S	5.95219e-07	167.55	_NVVLDEFGS(ph)PK_	NVVLDEFGS(1)PK	NVVLDEFGS(150.12)PK	9	2	642.797	0.34064	81716000	101110000	80295000	110780000	123780000	127020000	77749000	91772000	78919000
251	226	17995;17996;17997;17998;17999;18000;18001;18002;18003;18004;18005;18006;18007;18008;18009;18010;18011;18012;18013;18014;18015;18016;18017;18018;18019;18020;18021;18022;18023;18024;18025;18026;18027;18028;18029;18030;18031;18032;18033;18034	gi|357112519	258	>gi|357112519|ref|XP_003558056.1| PREDICTED: syntaxin-121-like [Brachypodium distachyon]	1	88.6806	1	S	0.00995216	101.38	_ARS(ph)FVDR_	ARS(1)FVDR	ARS(88.68)FVDR	3	2	465.713	-0.11546	2533800000	2181900000	2811800000	3383900000	3314300000	3134500000	2859200000	2719100000	3182200000
254	227	82812	gi|357112527	8	>gi|357112527|ref|XP_003558060.1| PREDICTED: probable NADH dehydrogenase [ubiquinone] 1 alpha subcomplex subunit 5, mitochondrial [Brachypodium distachyon]	1	54.5979	1	S	0.0158319	54.598	_ILS(ph)GGGGLAALR_	ILS(1)GGGGLAALR	ILS(54.6)GGGGLAALR	3	2	582.81	-0.3165	0	15550000	0	0	0	0	0	0	0
255	228	19017;19018;19019;19020;19021;19022;19023;19024;19025;19026;132033;132034;132035;132036;132037;132038;132039;132040;132041;132042;132043;132044;132045;132046;132047;132048;132049;132050;132051	gi|357164666;gi|357112547	101;101	>gi|357164666|ref|XP_003580128.1| PREDICTED: 60S ribosomal protein L14-1 [Brachypodium distachyon];>gi|357112547|ref|XP_003558070.1| PREDICTED: 60S ribosomal protein L14-1-like [Brachypodium distachyon]	1	138.205	1	S	2.27866e-06	168.98	_RAS(ph)LNDFDR_	RAS(1)LNDFDR	RAS(138.2)LNDFDR	3	2	587.256	-0.77747	519470000	506370000	400050000	551340000	550930000	564910000	519290000	439400000	428380000
256	229	23052;23053;23054;23055;23056;23057;23058;23059;23060;23061;23062;23063;23064;23065;23066;23067;23068	gi|357112553	146	>gi|357112553|ref|XP_003558073.1| PREDICTED: DEAD-box ATP-dependent RNA helicase 24 [Brachypodium distachyon]	1	71.3003	1	S	6.65379e-24	127.83	_AVDAGMMEYDS(ph)DDNPIVVDKR_	AVDAGMMEYDS(1)DDNPIVVDKR	AVDAGMMEY(-71.3)DS(71.3)DDNPIVVDKR	11	3	807.343	-1.1977	0	31583000	33852000	108640000	113480000	110820000	21241000	25656000	33797000
257	229	98335;98336;98337;98338;98339;98340;98341;98342;98343;98344;98345;98346;98347;98348;98349;98350;98351;98352;98353;98354;98355;98356;98357;98358	gi|357112553	94	>gi|357112553|ref|XP_003558073.1| PREDICTED: DEAD-box ATP-dependent RNA helicase 24 [Brachypodium distachyon]	1	175.139	1	S	0	260.65	_LGDS(ph)DEDDDPMESFLR_	LGDS(1)DEDDDPMESFLR	LGDS(175.14)DEDDDPMES(-175.14)FLR	4	2	960.864	0.64005	0	44356000	54129000	401370000	102180000	106380000	175800000	170260000	69498000
261	235	90916;90917;90918;90919;90920;90921;90922;90923;90924;90925;90926;90927;90928;90929;90930	gi|357112610	191	>gi|357112610|ref|XP_003558101.1| PREDICTED: kinesin-4-like [Brachypodium distachyon]	1	58.4333	1	S	0.00363125	109.48	_KNS(ph)EPFR_	KNS(1)EPFR	KNS(58.43)EPFR	3	2	479.213	0.12094	4312100	4982200	21462000	62617000	60335000	62481000	51267000	60384000	70632000
264	243	95228;95229;95230;95231;95232;95233;95234;95235;95236;95237	gi|357112724	64	>gi|357112724|ref|XP_003558157.1| PREDICTED: omega-3 fatty acid desaturase, chloroplastic-like [Brachypodium distachyon]	1	84.1397	1	S	5.44863e-14	140.96	_LAS(ph)VIQDEEDDKR_	LAS(1)VIQDEEDDKR	LAS(84.14)VIQDEEDDKR	3	2	799.359	1.4717	0	6637600	23619000	89072000	71555000	101330000	65431000	66654000	60657000
271	257	122005;122006;122008;122009;122010;122011;122012;122013;122014;122015;122016;122017;122018;122019;122020;122021;122022;122023;122024;136018;136019;136020;136021;136022;136023;136024;136025;136026;136027;136028;136029;136030;136031;136032;136033;136034;136035;136036;136037;136038;136039;136040	gi|357112856	179	>gi|357112856|ref|XP_003558222.1| PREDICTED: probable ADP-ribosylation factor GTPase-activating protein AGD6 [Brachypodium distachyon]	1	67.5766	1	S	3.19303e-45	228.6	_NQS(ph)AGSFAGAGGDSGR_	NQS(1)AGSFAGAGGDSGR	NQS(67.58)AGS(-67.58)FAGAGGDS(-109.45)GR	3	2	759.802	0.42517	547830000	613330000	629560000	656710000	785910000	790150000	540720000	669430000	650210000
272	258	55730;55731;55732;55733;55734;55735;55736;55737;55738;55739;55740;55741;55742;55743;55744;55745	gi|357112860	76	>gi|357112860|ref|XP_003558224.1| PREDICTED: uncharacterized protein LOC100826172 [Brachypodium distachyon]	1	73.4285	1	S	4.69049e-27	167.63	_ETDALTGEVQLPKS(ph)PR_	ETDALTGEVQLPKS(1)PR	ET(-81.34)DALT(-73.43)GEVQLPKS(73.43)PR	14	2	910.943	0.10496	0	0	0	27270000	22945000	0	270770000	291100000	330000000
275	260	38672;38673;38674;38675;38676;38677;38678;38679;38680;38681;38682;38683;38684;38685;38686;38687;38688;38689;38690;38691;38692;38693;38694;38695;38696;38697;38698;38699;171068;171069;171070;171071;171072;171073;171074;171075;171076;171077;171078;171079;171080;171081;171082;171083;171084;171085;171086;171087;171088;171089;171090;171091;171092;171093;171094;171095;171096	gi|357112876	180	>gi|357112876|ref|XP_003558231.1| PREDICTED: putative clathrin assembly protein At2g25430 [Brachypodium distachyon]	1	81.1752	1	S	1.3128e-06	152.11	_DRWGS(ph)PDPYGR_	DRWGS(1)PDPYGR	DRWGS(81.18)PDPY(-81.18)GR	5	2	693.285	-0.62253	749230000	800910000	824860000	1182000000	1284100000	1197100000	853390000	866480000	844930000
283	267	54706;54707;54708;54709;54710;54711;54712;54713;54714;54715;54716;54717;54718;133161;133162;133163;133164;133165;133166;133167;133168;133169;133170;133171;133172;133173;133174;133175;133176;133177;133178;133179;133180;133181;133182;133183;133184;133185;133186;133187;133188;133189;133190;133191;133192;133193;133194;133195;133196	gi|357112969	1094	>gi|357112969|ref|XP_003558277.1| PREDICTED: uncharacterized protein LOC100843701 [Brachypodium distachyon]	1	94.5465	1	S	3.10774e-08	203.76	_RES(ph)FDNPLAGR_	RES(1)FDNPLAGR	RES(94.55)FDNPLAGR	3	3	447.87	-1.2908	3144500000	2867700000	1361400000	1808800000	3418400000	3287800000	2552100000	2072700000	2298200000
291	273	38110;38111;38112;38113;38114;38115;38116;38117;38118;38119;38120;38121;38122;38123	gi|357112997	26	>gi|357112997|ref|XP_003558291.1| PREDICTED: putative serine/threonine-protein kinase [Brachypodium distachyon]	1	82.9274	1	S	2.31194e-09	162.81	_DQTGQAAAAS(ph)PR_	DQTGQAAAAS(1)PR	DQT(-82.93)GQAAAAS(82.93)PR	10	2	626.77	0.86884	0	0	0	56400000	190090000	206170000	124460000	81689000	125450000
293	274	26005;26006;26007;26008;26009;26010;26011;26012;26013;26014;26015;26016	gi|357113001	290	>gi|357113001|ref|XP_003558293.1| PREDICTED: uncharacterized TPR repeat-containing protein At1g05150-like [Brachypodium distachyon]	1	50.4729	1	S	0.002557	142.92	_DALAS(ph)FR_	DALAS(1)FR	DALAS(50.47)FR	5	2	430.189	-0.27892	19917000	26219000	32883000	30308000	34123000	38386000	46031000	56088000	49643000
298	275	115371;115372;115373;115374;115375;115376;115377;115378;115379;115380;115381;115382;115383;115384;115385;115386;115387;115388;115389;115390;115391;115392;115393;115394;115395;115396;115397;115398;115399;115400;115401;115402;115403;115404;115405;115406;115407;115408;115409;115410;115411	gi|357113027	171	>gi|357113027|ref|XP_003558306.1| PREDICTED: J domain-containing protein spf31 [Brachypodium distachyon]	1	56.3592	1	S	4.64241e-05	106.29	_MQMRIS(ph)EEEGR_	MQMRIS(1)EEEGR	MQMRIS(56.36)EEEGR	6	2	723.299	-0.83788	93759000	117730000	147370000	29680000	76409000	73471000	24505000	34067000	12090000
299	277	17558;17559;17560;17561;17562;17563;17564;17565;17566;17567;17568	gi|357113055;gi|721623537;gi|721623542	44;44;44	>gi|357113055|ref|XP_003558320.1| PREDICTED: phosphoenolpyruvate carboxykinase [ATP]-like [Brachypodium distachyon];>gi|721623537|ref|XP_010228856.1| PREDICTED: phosphoenolpyruvate carboxykinase [ATP]-like [Brachypodium distachyon];>gi|721623542|ref|XP_010	1	44.2941	1	S	3.48559e-05	94.017	_AQNIDELHS(ph)MQR_	AQNIDELHS(1)MQR	AQNIDELHS(44.29)MQR	9	3	507.889	0.22173	0	0	0	85656000	70951000	71676000	17149000	34836000	15749000
300	279	16657;16658;16659;16660;16661;16662;16663;16664;16665;16666;16667;16668;16669;16670;16671;16672;16673;16674;16675;16676;16677;16678;16679	gi|357113069	214	>gi|357113069|ref|XP_003558327.1| PREDICTED: topless-related protein 1-like [Brachypodium distachyon]	1	102.209	1	S	5.12698e-26	144.75	_APS(ph)PANNPLLGSIPK_	APS(1)PANNPLLGSIPK	APS(102.21)PANNPLLGS(-102.21)IPK	3	2	778.398	-0.18956	844330000	968840000	927660000	1485000000	1644100000	1591200000	755680000	746440000	705470000
301	279	146430;146431;146432;146433;146434;146435;146436;146437;146438;146439;146440;146441;146442;146443;146444;146445;146446	gi|357113069	732	>gi|357113069|ref|XP_003558327.1| PREDICTED: topless-related protein 1-like [Brachypodium distachyon]	1	68.8931	1	S	0.00353679	103.01	_S(ph)LVDVKPR_	S(1)LVDVKPR	S(68.89)LVDVKPR	1	2	497.26	0.4104	42163000	50148000	35444000	34254000	44659000	54359000	40394000	36851000	39696000
302	282	131480;131481;131482;131483;131484;131485;131486;131487;131488;131489;131490;131491;131492;131493;131494;131495;131496	gi|357113100	189	>gi|357113100|ref|XP_003558342.1| PREDICTED: putative HVA22-like protein g [Brachypodium distachyon]	1	84.8821	1	S	0.00428372	94.363	_RAAS(ph)IAAR_	RAAS(1)IAAR	RAAS(84.88)IAAR	4	2	448.229	-1.1245	30984000	18023000	10225000	58915000	40570000	35820000	761860	38867000	14455000
303	285	163512;163513;163514;163515;163516;163517;163518;163519;163520;163521;163522;163523;163524;163525;163526;163527;163528;163529	gi|357113116	91	>gi|357113116|ref|XP_003558350.1| PREDICTED: uncharacterized protein LOC100839858 [Brachypodium distachyon]	1	85.8373	1	S	3.26245e-08	119.96	_VLAPAS(ph)PGAVIR_	VLAPAS(1)PGAVIR	VLAPAS(85.84)PGAVIR	6	2	615.834	-0.34024	72970000	74437000	53381000	83059000	85223000	91040000	55090000	59796000	62030000
305	287	13369;13370;13371;13372;13373;13374;13375;13376;13377;13378;13379;13380;13381;13382;13383;13384;13385;13386;13387;13388	gi|357113122	1047	>gi|357113122|ref|XP_003558353.1| PREDICTED: brefeldin A-inhibited guanine nucleotide-exchange protein 2 [Brachypodium distachyon]	1	64.6504	1	S	0.000346517	95.273	_ALNAGAAS(ph)KR_	ALNAGAAS(1)KR	ALNAGAAS(64.65)KR	8	2	519.758	0.96353	3598300	8529900	17190000	61956000	48633000	48008000	6719700	13394000	32494000
306	287	32148;32149;32150	gi|357113122	1346	>gi|357113122|ref|XP_003558353.1| PREDICTED: brefeldin A-inhibited guanine nucleotide-exchange protein 2 [Brachypodium distachyon]	1	73.4977	1	S	0.00349392	104.16	_DGRQDS(ph)IVLVDK_	DGRQDS(1)IVLVDK	DGRQDS(73.5)IVLVDK	6	2	712.843	-3.7766	0	0	0	0	0	0	0	0	0
309	289	61603;61604;61605;61606;61607;61608;61609;61610;61611;61612;61613;61614;61615;61616;61617;61618;61619;61620;61621;61622;61623;61624;61625;61626;61627;61628;61629;61630;61631;61632;61633;61634;61635;61636;61637;61638;61639;61640;61641	gi|357113136	132	>gi|357113136|ref|XP_003558360.1| PREDICTED: uncharacterized protein LOC100842789 [Brachypodium distachyon]	1	91.0686	1	S	0.00275023	118.74	_FLS(ph)GGGR_	FLS(1)GGGR	FLS(91.07)GGGR	3	2	387.171	-0.6497	2737300000	2779200000	2817000000	3024600000	2882300000	2939600000	2693500000	2675700000	2708300000
312	290	114037;114038;114039;114040;114041;114042;114043;114044;114045;114046	gi|357113144	560	>gi|357113144|ref|XP_003558364.1| PREDICTED: uncharacterized protein LOC100844009 [Brachypodium distachyon]	1	69.9792	1	S	5.61542e-06	116.77	_MLMGDS(ph)PK_	MLMGDS(1)PK	MLMGDS(69.98)PK	6	2	479.692	-1.5261	31445000	40913000	37068000	28065000	0	0	28459000	22341000	28308000
317	291	172935;172936;172937;172938;172939;172940;172941;172942;172943;172944;172945	gi|357113180;gi|721623762;gi|721623765	894;894;894	>gi|357113180|ref|XP_003558382.1| PREDICTED: filament-like plant protein 4 [Brachypodium distachyon];>gi|721623762|ref|XP_010228888.1| PREDICTED: filament-like plant protein 4 [Brachypodium distachyon];>gi|721623765|ref|XP_010228889.1| PREDICTED: filament-	1	80.3724	1	S	2.03588e-36	179.42	_YENERS(ph)PMHVDEVEDTK_	YENERS(1)PMHVDEVEDTK	Y(-80.37)ENERS(80.37)PMHVDEVEDT(-137.8)K	6	3	719.965	0.25823	58587000	55647000	58365000	123610000	93469000	96399000	63365000	72097000	69838000
323	296	72496;72497;72498;72499;72500;72501;72502;72503;72504;72505;72506;72507;72508;72509;72510;72511;72512;72513;72514;72515;72516;72517;72518;72519;72520	gi|357113210	610	>gi|357113210|ref|XP_003558397.1| PREDICTED: uncharacterized protein LOC100828230 [Brachypodium distachyon]	1	120.151	1	S	3.62229e-20	184.21	_GTGMEMANGNAS(ph)PR_	GTGMEMANGNAS(1)PR	GT(-120.15)GMEMANGNAS(120.15)PR	12	2	736.787	0.34748	34854000	24353000	31525000	11279000	75886000	38179000	79436000	80230000	89618000
328	303	126421;126422;126423;126424;126425;126426;126427;126428;126429;126430;126431;126432;126433;126434;126435;126436;126437;126438;126439;145312;145313;145314;145315;145316;145317;145318;145319	gi|357113262	4	>gi|357113262|ref|XP_003558423.1| PREDICTED: coatomer subunit gamma-1 [Brachypodium distachyon]	1	66.6128	1	S	3.49969e-77	175.33	_S(ph)LAGDLTDPEMAQPYMK_	S(1)LAGDLTDPEMAQPYMK	S(66.61)LAGDLT(-66.61)DPEMAQPY(-166.83)MK	1	2	973.917	0.61037	0	64432000	46567000	130990000	205330000	158230000	6398700	34579000	0
330	305	89249;89250;89251;89252;89253;89254;89255;89256;89257;89258;89259;89260;89261	gi|357113315	541	>gi|357113315|ref|XP_003558449.1| PREDICTED: uncharacterized protein LOC100845532 [Brachypodium distachyon]	1	37.555	1	S	2.32201e-10	199.05	_KGS(ph)CNEAIAEEK_	KGS(1)CNEAIAEEK	KGS(37.55)CNEAIAEEK	3	2	708.297	0.034171	74139000	98867000	73835000	207090000	198310000	157100000	128830000	121840000	103140000
343	311;620;957;1157;1311;2712;2866	18252;18253;18254;18255;18256;18257;18258;18259;18260;18261;18262;18263;18264;18265;18266;18267;18268;18269;18270;18271	gi|357113352;gi|721624141;gi|357115498;gi|357147819;gi|357112368;gi|357116572;gi|357121471;gi|721608878;gi|721608882;gi|721608885;gi|357125625;gi|357130456;gi|357133248;gi|357163987;gi|357167464	385;385;375;373;346;330;346;346;346;346;344;373;341;371;369	>gi|357113352|ref|XP_003558467.1| PREDICTED: probable inactive receptor kinase At1g48480 [Brachypodium distachyon];>gi|721624141|ref|XP_010228954.1| PREDICTED: probable inactive receptor kinase At1g48480 [Brachypodium distachyon];>gi|357115498|ref|XP_00355	1	40.7274	1	S	0.0026418	109.44	_AS(ph)AEVLGK_	AS(1)AEVLGK	AS(40.73)AEVLGK	2	2	427.705	-0.649	3187400000	3307900000	4135300000	8718500000	4965700000	5370700000	4211100000	4475100000	4304100000
348	313	62676;62677;62678;62679;62680;62681;62682;62683;62684;62685;62686;62687;62688;62689;62690;62691;62692;62693;95988;95989;95990;95991;95992;95993;95994;95995;95996;95997;95998;95999;96000;96001;96002;96003;96004;96005;96006;96007;96008;96009	gi|357113368;gi|721624173;gi|721624179;gi|721624182	77;77;77;77	>gi|357113368|ref|XP_003558475.1| PREDICTED: 50S ribosomal protein L15, chloroplastic [Brachypodium distachyon];>gi|721624173|ref|XP_010228960.1| PREDICTED: 50S ribosomal protein L15, chloroplastic [Brachypodium distachyon];>gi|721624179|ref|XP_010228961.1	1	90.1488	1	S	9.32544e-06	147.02	_LDNLS(ph)PQK_	LDNLS(1)PQK	LDNLS(90.15)PQK	5	2	497.734	1.2243	249190000	167390000	213390000	329080000	342650000	338320000	307520000	259140000	271400000
357	317	20787;20788;20789;20790;20791;20792;20793;20794;20795	gi|357113461	10	>gi|357113461|ref|XP_003558521.1| PREDICTED: RNA-binding motif protein, X-linked-like-3 [Brachypodium distachyon]	1	100.311	1	S	2.21327e-06	122.64	_(ac)ASYDDEGDS(ph)GRR_	ASYDDEGDS(1)GRR	AS(-100.31)Y(-109.45)DDEGDS(100.31)GRR	9	2	725.268	0.59344	19232000	30415000	29364000	61889000	52649000	56315000	52221000	76744000	57166000
359	317	91771;91772;91773;91774;91775;91776	gi|357113461	367	>gi|357113461|ref|XP_003558521.1| PREDICTED: RNA-binding motif protein, X-linked-like-3 [Brachypodium distachyon]	1	104.142	1	S	9.95772e-28	144.4	_KQDGEGGS(ph)GGGMGDYLK_	KQDGEGGS(1)GGGMGDYLK	KQDGEGGS(104.14)GGGMGDY(-104.14)LK	8	2	868.353	-0.222	0	0	0	24567000	19908000	17468000	23315000	24390000	18895000
360	317	126641;126643;126644;126645;126646;126647;126648;126650;126651;126652;126653;126654;126655;126656;126657;126658;126659;126660;126661;126662;126663;126664;126665;126666;126667;126668;126669;126670;126671;126672;126673;126674;126675;126676;126677;126678;126679;126680;126681;126682;126683;126684	gi|357113461	27	>gi|357113461|ref|XP_003558521.1| PREDICTED: RNA-binding motif protein, X-linked-like-3 [Brachypodium distachyon]	1	73.444	1	S	1.70446e-18	168.69	_PSGGGS(ph)GDLAASAK_	PSGGGS(1)GDLAASAK	PS(-73.44)GGGS(73.44)GDLAAS(-76.44)AK	6	2	627.772	-0.48188	877910000	1011300000	668240000	675160000	719420000	708260000	754800000	695030000	791980000
363	320	2489;2490;2491;2492;2493;2494;2495;2496;2497;2498;2499;2500;2501;2502;2503;2504;2505;2506;2507;2508;2509;2510;2511;2512;2513	gi|357113481	121	>gi|357113481|ref|XP_003558531.1| PREDICTED: MFP1 attachment factor 1-like [Brachypodium distachyon]	1	45.3301	1	S	0.00140724	72.615	_AAPPS(ph)EEEAAPK_	AAPPS(1)EEEAAPK	AAPPS(45.33)EEEAAPK	5	2	638.776	0.42212	200580000	205020000	199320000	120030000	117880000	127920000	134480000	135520000	134300000
367	323	104263;104264;104265;104266;104267;104268;104269;104270;104271;104272;104273;104274;104275;104276;104277;104278;104279;104280	gi|357113507	557	>gi|357113507|ref|XP_003558544.1| PREDICTED: BTB/POZ domain-containing protein At5g67385 [Brachypodium distachyon]	1	35.4918	1	S	0.00461098	71.269	_LRDPS(ph)AAPPVAAGR_	LRDPS(1)AAPPVAAGR	LRDPS(35.49)AAPPVAAGR	5	2	729.367	0.91741	24122000	22471000	0	5854300	45349000	71928000	0	23838000	15764000
375	327	88763;88765;88768;88770;88772;88774;88775;88776;88778;88780;88782;88784;88786;88788;88790;88792;88794;88795;88796;88797;88798;88799;88801;88802;88803;88804;88805;88806;88807;88808;88809;88810;88811;88812;88813	gi|357113579	394	>gi|357113579|ref|XP_003558580.1| PREDICTED: J domain-containing protein required for chloroplast accumulation response 1 [Brachypodium distachyon]	1	97.2033	1;2	S	0.000390216	110.92	_KFS(ph)PEVS(ph)PK_	KFS(1)PEVS(1)PK	KFS(97.2)PEVS(97.2)PK	3	2	589.748	1.0466	143270000	155090000	170030000	241210000	371980000	239350000	284000000	249870000	294640000
376	327	63193;63194;63195;63196;63197;63198;63199;63200;63201;63202;63203;63204;63205;63206;63207;63208;88762;88764;88766;88767;88769;88771;88773;88777;88779;88781;88783;88785;88787;88789;88791;88793;88800;88804;88805;88806;88807;88808;88809;88810;88811;88812;88813	gi|357113579	398	>gi|357113579|ref|XP_003558580.1| PREDICTED: J domain-containing protein required for chloroplast accumulation response 1 [Brachypodium distachyon]	1	97.2033	1;2	S	0.000541468	115.57	_KFS(ph)PEVS(ph)PK_	KFS(1)PEVS(1)PK	KFS(97.2)PEVS(97.2)PK	7	2	589.748	1.0466	477690000	427840000	514580000	516470000	381520000	584470000	681310000	608640000	720180000
382	329	118085	gi|357113591	254	>gi|357113591|ref|XP_003558586.1| PREDICTED: polyol transporter 5-like [Brachypodium distachyon]	1	49.6375	1	S	0.00496448	49.638	_NAVGIPEGVS(ph)DDDEVAAIAR_	NAVGIPEGVS(1)DDDEVAAIAR	NAVGIPEGVS(49.64)DDDEVAAIAR	10	3	693.319	0.97075	11232000	0	0	0	0	0	0	0	0
385	333	52248;52249;52250;52251;52252;52253;52254;52255;52256;52257;52258;52259;52260;52261;52262;52263;52264;52265;52266;52267;52268;52269;52270;52271;52272;52273;52274;52275;52276;52277;52278;52279;52280;52281;52282	gi|357113645	222	>gi|357113645|ref|XP_003558612.1| PREDICTED: uncharacterized protein At1g01500 [Brachypodium distachyon]	1	32.159	1	S	0.000858503	105.25	_ENLHRDS(ph)LK_	ENLHRDS(1)LK	ENLHRDS(32.16)LK	7	3	397.855	0.96109	70278000	75627000	103810000	139130000	116400000	106730000	54280000	53062000	105470000
387	335	146929;146930;146931;146932;146933;146934;146935;146936;146937;146938;146939;146940;146941;163398;163399;163400;163401;163402;163403;163404;163405;163406;163407;163408;163409;163410;163411;163412;163413;163414;163415;163416;163417;163418;163419;163420;163421;163422;163423;163424;163425;163426;163427;163428;163429;163430;163431;163432;163433	gi|357113656;gi|721624748	973;773	>gi|357113656|ref|XP_003558617.1| PREDICTED: calmodulin-binding transcription activator 1-like isoform X1 [Brachypodium distachyon];>gi|721624748|ref|XP_010229054.1| PREDICTED: calmodulin-binding transcription activator 3-like isoform X2 [Brachypodium dist	1	92.4054	1	S	2.73552e-05	122.33	_VKS(ph)M(ox)VQYPDAR_	VKS(1)MVQYPDAR	VKS(92.41)MVQY(-92.41)PDAR	3	2	695.315	0.30343	122490000	130010000	267040000	212920000	706110000	812800000	229170000	771210000	671920000
390	337	141909;141910;141911;141912;141913;141914	gi|357113688	2	>gi|357113688|ref|XP_003558633.1| PREDICTED: transport inhibitor response 1-like protein [Brachypodium distachyon]	1	91.4407	1	S	4.75947e-09	128.76	_(ac)S(ph)EEDEDQAAPPK_	S(1)EEDEDQAAPPK	S(91.44)EEDEDQAAPPK	1	2	719.274	0.54416	0	0	0	17537000	26464000	19681000	0	21392000	8412300
394	340	308;309;310;311;312;313;314;315;316;317;318;319;320;321;322;323;324;325;326;327;328;329;330;331;332;333	gi|357113738	8	>gi|357113738|ref|XP_003558658.1| PREDICTED: 40S ribosomal protein SA-like [Brachypodium distachyon]	1	81.9197	1	S	8.31968e-05	121.02	_(ac)AAAAGES(ph)PR_	AAAAGES(1)PR	AAAAGES(81.92)PR	7	2	476.2	0.22878	2629500000	2633700000	2646900000	4170800000	4243600000	4258400000	6029900000	5516600000	5539400000
396	341	96147;96148;96149;96150;96151;96152;96153	gi|357113744	583	>gi|357113744|ref|XP_003558661.1| PREDICTED: phosphoinositide phosphatase SAC2 [Brachypodium distachyon]	1	68.8893	1	S	0.000169107	94.781	_LDS(ph)DQHYNIGR_	LDS(1)DQHYNIGR	LDS(68.89)DQHY(-68.89)NIGR	3	2	699.296	-0.28593	49323000	23451000	10896000	37365000	0	33003000	0	0	0
409	351	73240;73241;73242;73243;73244;73245;73246;73247;73248;73249	gi|357113872	229	>gi|357113872|ref|XP_003558725.1| PREDICTED: ribulose-phosphate 3-epimerase, chloroplastic [Brachypodium distachyon]	1	103.413	1	S	6.12736e-08	103.41	_GVNPWIEVDGGVS(ph)PK_	GVNPWIEVDGGVS(1)PK	GVNPWIEVDGGVS(103.41)PK	13	2	817.385	1.026	16160000	3006800000	20683000	3307700000	15523000	20608000	1761600000	1884000000	8515100
411	355	60034;60035;60036;60037;60038;60039;60040;60041;60042;60043;60044;60045;60046;60047;60048;60049;60050;60051;60052;60053;60054;60055;60056;60057;60058;60059;60060;60061;60062;60063;60064;60065;60066;60067;60068;60069;60070;60071;60072;60073;60074;60075;60076;60077;60078;60079;60080;60081;60082;60083;60084;60085;60086;60087;60088;60089;60090;60091;60092;60093;60094;60095;60096;60097;60098;60099;601…	gi|357113966;gi|721625559	193;193	>gi|357113966|ref|XP_003558772.1| PREDICTED: uncharacterized protein LOC100841373 isoform X1 [Brachypodium distachyon];>gi|721625559|ref|XP_010229174.1| PREDICTED: wiskott-Aldrich syndrome protein family member 2 isoform X2 [Brachypodium distachyon]	1	72.7711	1	S	3.45063e-30	148.2	_FES(ph)PHHPLQMRPDAAVDR_	FES(1)PHHPLQMRPDAAVDR	FES(72.77)PHHPLQMRPDAAVDR	3	3	728.333	0.52567	1102800000	1210500000	1435200000	1036800000	1217800000	1281700000	676960000	649840000	607830000
412	355	121531;121532;121533;121534;121535;121536;121537;121538;121539;121540;121541;121542	gi|357113966;gi|721625559	83;83	>gi|357113966|ref|XP_003558772.1| PREDICTED: uncharacterized protein LOC100841373 isoform X1 [Brachypodium distachyon];>gi|721625559|ref|XP_010229174.1| PREDICTED: wiskott-Aldrich syndrome protein family member 2 isoform X2 [Brachypodium distachyon]	1	75.2146	1	S	2.07257e-08	100.02	_NPAS(ph)PAAAIRPPHQQPPR_	NPAS(1)PAAAIRPPHQQPPR	NPAS(75.21)PAAAIRPPHQQPPR	4	3	662.334	0.70997	0	42281000	47785000	15569000	60416000	50433000	38403000	41802000	52457000
413	356	142585;142586;142587;142588;142589;142590;142591;142592;142593;142594;142595;142596;142597;142598;142599;142600;142601;142602;142603;142604;142605;142606;142607;142608;142609;142610	gi|357113968;gi|721625575;gi|721625579	438;437;437	>gi|357113968|ref|XP_003558773.1| PREDICTED: uncharacterized protein LOC100841677 isoform X1 [Brachypodium distachyon];>gi|721625575|ref|XP_010229175.1| PREDICTED: uncharacterized protein LOC100841677 isoform X2 [Brachypodium distachyon];>gi|721625579|ref|	1	72.8775	1	S	4.86743e-07	140.84	_S(ph)FGHNVTIAVK_	S(1)FGHNVTIAVK	S(72.88)FGHNVT(-72.88)IAVK	1	2	626.808	1.0424	917860000	1145700000	913930000	685580000	51068000	49061000	697040000	689920000	703250000
417	360	102547;102549;102550;102551;102552;102553;102554;102555;102557;102558;102559;102561;102563;102565;102566;102567;102569;102570;102571;102572;102573;102574;102575;102576;102577;102578;102579;102580;102581;102582;102583;102584;102585;102586;102587;102588	gi|357114000	738	>gi|357114000|ref|XP_003558789.1| PREDICTED: uncharacterized protein LOC100846542 [Brachypodium distachyon]	1	76.6895	1	S	6.95267e-06	139.78	_LNS(ph)VVAGSPK_	LNS(1)VVAGSPK	LNS(76.69)VVAGS(-76.69)PK	3	2	526.263	-0.16373	594410000	591900000	594790000	2734600000	2921500000	3221400000	2031100000	1911300000	1470500000
427	364	121100;121101;121102;121103;121104;121105;121106;121107;121108;121109;121110;121111;121112;121113;121114;121115;121116;121117;121118;121119;121120;121121;121122;121123;121124;121125;121126;121127;121128;121129;121130;121131;121132;121133;121134;121135;121136;121137;121138;121139;121140;121141;121142;121143;121144;121145;121146;121147;121148	gi|357114014;gi|357132646	201;201	>gi|357114014|ref|XP_003558796.1| PREDICTED: syntaxin-71-like [Brachypodium distachyon];>gi|357132646|ref|XP_003567940.1| PREDICTED: syntaxin-71-like [Brachypodium distachyon]	1	131.083	1	S	4.60293e-10	181.71	_NMAS(ph)DMNEELDR_	NMAS(1)DMNEELDR	NMAS(131.08)DMNEELDR	4	2	752.776	-0.66634	436170000	776250000	797000000	1331400000	1282500000	1407900000	939480000	935990000	987530000
435	366	157731;157732;157733;157734;157735;157736;157737;157738;157739;157740;157741;157742;157743;157744;157745;157746;157747;157748;157749;157750;157751;157752;157753;157754;157755;157756;157757;157758;157759;157760;157761	gi|357114053	10	>gi|357114053|ref|XP_003558815.1| PREDICTED: aquaporin TIP1-1 [Brachypodium distachyon]	1	143.411	1	S	4.27388e-28	195.02	_VAVGS(ph)HHEVYQAGALK_	VAVGS(1)HHEVYQAGALK	VAVGS(143.41)HHEVY(-143.41)QAGALK	5	2	873.422	0.62485	448770000	499590000	534980000	756140000	713630000	656550000	1037900000	995440000	1031900000
438	372	81743;81744;81745;81746;81747;81748;81749;81750;81751;81752;81753;81754;81755;81756;81757;81758;81759;81760	gi|357114125	595	>gi|357114125|ref|XP_003558851.1| PREDICTED: protein NRT1/ PTR FAMILY 5.2-like [Brachypodium distachyon]	1	47.0817	1	S	0.00955523	101.33	_IHS(ph)EPMA_	IHS(1)EPMA	IHS(47.08)EPMA	3	2	432.67	0.54013	15513000	14409000	20596000	26473000	34048000	25096000	18012000	17406000	17680000
442	374	112550;112551;112552;112553;112554;112555;112556;112557;112558;112559;112560;112561;112562;112563;112564;112565;112566;112567;112568	gi|357114158	42	>gi|357114158|ref|XP_003558867.1| PREDICTED: 24-methylenesterol C-methyltransferase 2 [Brachypodium distachyon]	1	66.3926	1	S	0.00197249	84.892	_MGS(ph)INRDNVK_	MGS(1)INRDNVK	MGS(66.39)INRDNVK	3	2	607.273	0.13233	7658100	46523000	34105000	47320000	50941000	65088000	46510000	48620000	42405000
449	380;2710	100962;100963;100964;100965;100966;100967;100968;100969;100970;100971;100972;100973;100974;100975;100976;100977;100978;100979	gi|357114230;gi|357163943	273;259	>gi|357114230|ref|XP_003558903.1| PREDICTED: glyceraldehyde-3-phosphate dehydrogenase B, chloroplastic [Brachypodium distachyon];>gi|357163943|ref|XP_003579898.1| PREDICTED: glyceraldehyde-3-phosphate dehydrogenase A, chloroplastic [Brachypodium distachyon	1	99.1355	1	S	0.00381583	112.84	_LLDAS(ph)HR_	LLDAS(1)HR	LLDAS(99.14)HR	5	2	446.208	0.34383	313560000	291890000	291570000	527620000	521660000	590690000	379610000	429860000	491860000
450	380	171352;171353;171354;171355;171356;171357;171358;171359;171360;171361;171362;171363;171364;171365;171366;171367;171368;171369;171370;171371;171372;171373;171374;171375;171376;171377;171378	gi|357114230	420	>gi|357114230|ref|XP_003558903.1| PREDICTED: glyceraldehyde-3-phosphate dehydrogenase B, chloroplastic [Brachypodium distachyon]	1	57.5984	1	S	0.00240754	133.68	_WPGS(ph)EVK_	WPGS(1)EVK	WPGS(57.6)EVK	4	2	441.691	-0.25114	44166000	69003000	52191000	81338000	77296000	90974000	76918000	63882000	64644000
454	382	157781;157782;157783;157784;157785;157786;157787;157788;157789;157790;157791;157792;157793;157794;157795;157796	gi|357114264	62	>gi|357114264|ref|XP_003558920.1| PREDICTED: anthranilate phosphoribosyltransferase, chloroplastic [Brachypodium distachyon]	1	60.0903	1	S	2.57006e-06	101.92	_VAVQPPAAAEPAS(ph)PR_	VAVQPPAAAEPAS(1)PR	VAVQPPAAAEPAS(60.09)PR	13	2	770.88	-0.086903	95122000	89237000	71545000	52697000	63675000	82401000	83240000	76728000	108430000
455	384	25280;25281;25282;25283;25284;25285;25286;25287;25288;25289;25290;25291;25292;25293;25294	gi|357114284	79	>gi|357114284|ref|XP_003558930.1| PREDICTED: uncharacterized protein LOC100837825 [Brachypodium distachyon]	1	80.0606	1	S	2.04973e-54	177.22	_DAALLDGGDGGEEGGS(ph)VGR_	DAALLDGGDGGEEGGS(1)VGR	DAALLDGGDGGEEGGS(80.06)VGR	16	2	906.376	1.5397	336300000	332410000	371610000	384180000	377930000	434960000	348630000	356820000	354110000
462	385	107882;107883;107884;107885;107886;107887;107888;107889;107890;107891;107892;107893;107894;107895;107896;107897;107898;107899	gi|357114308	304	>gi|357114308|ref|XP_003558942.1| PREDICTED: naringenin,2-oxoglutarate 3-dioxygenase-like [Brachypodium distachyon]	1	79.4561	1	S	2.61836e-05	110.92	_LVGDAS(ph)PAVYR_	LVGDAS(1)PAVYR	LVGDAS(79.46)PAVY(-79.46)R	6	2	614.292	0.76951	105870000	95988000	101980000	53135000	52026000	55861000	81364000	86117000	85692000
464	386	100448;100449;100450;100451;100452;100453;100454;100455;100456;100457;100458;100459;100460;100461;100462;100463;100464;100465;100466	gi|357114330	193	>gi|357114330|ref|XP_003558953.1| PREDICTED: callose synthase 9 [Brachypodium distachyon]	1	59.4259	1	S	0.00993414	75.509	_LIS(ph)EEMKR_	LIS(1)EEMKR	LIS(59.43)EEMKR	3	2	543.257	-0.080497	7253000	5827000	4280700	46409000	45016000	46451000	13751000	11345000	9437500
465	389;2222;3396	33499;33500;33501;33502;33503;33504;33505;33506;33507;33508	gi|357114386;gi|357158953;gi|357121150;gi|357149432;gi|721646522	37;32;31;12;42	>gi|357114386|ref|XP_003558981.1| PREDICTED: serine/threonine-protein kinase SAPK8 [Brachypodium distachyon];>gi|357158953|ref|XP_003578293.1| PREDICTED: serine/threonine-protein kinase SAPK9 [Brachypodium distachyon];>gi|357121150|ref|XP_003562284.1| PRED	1	72.4959	1	S	0.00143705	81.494	_DIGS(ph)GNFGVAR_	DIGS(1)GNFGVAR	DIGS(72.5)GNFGVAR	4	2	586.758	0.27758	31481000	56548000	28799000	31588000	39087000	32222000	24325000	30677000	28175000
466	389;3212	151028;151029;151030;151031;151032;151033;151034;151035;151036;151037;151038	gi|357114386;gi|357158953;gi|357121150;gi|721630009;gi|721627823	179;174;173;160;154	>gi|357114386|ref|XP_003558981.1| PREDICTED: serine/threonine-protein kinase SAPK8 [Brachypodium distachyon];>gi|357158953|ref|XP_003578293.1| PREDICTED: serine/threonine-protein kinase SAPK9 [Brachypodium distachyon];>gi|357121150|ref|XP_003562284.1| PRED	1	78.5674	1	S	0.000540365	103.91	_SSVLHS(ph)QPK_	SSVLHS(1)QPK	S(-78.57)S(-78.57)VLHS(78.57)QPK	6	2	531.753	-2.279	48690000	15119000	9669900	22690000	30225000	21180000	28549000	25993000	22875000
468	390	92179;92180;92181;92182;92183;92184;92185;92186;92187;92188;92189;92190;92191;92192;92193;92194;92195;92196;92197;92198;145542;145543;145544;145545;145546;145547;145548;145549;145550;145551;145552;145553;145554;145555;145556;145557;145558;145559;145560;145561;145562;145563;145564;145565;145566;145567;145568;145569;145570	gi|357114392	409	>gi|357114392|ref|XP_003558984.1| PREDICTED: uncharacterized protein LOC100827718 [Brachypodium distachyon]	1	71.6136	1	S	0.0050093	81.625	_S(ph)LGHVEK_	S(1)LGHVEK	S(71.61)LGHVEK	1	2	425.197	1.0906	58680000	52508000	76995000	60520000	61947000	84479000	131610000	115240000	136950000
477	392	75765;75766;75767;75768;75769;75770;75771;75772;75773;75774;75775;75776;75777;75778;75779;75780;75781;75782;75783;75784;75785;75786;75787;75788;75789;75790;75791;75792;75793;75794;75795;75796;75797;75798;75799;75800;75801;75802;75803;75804;75805;75806;75807;75808;75809;75810;75811;75812;75813;75814;75815;75816;75817;75818;75819;75820;75821;75822;75823;75824;75825	gi|357114418;gi|721605937	222;222	>gi|357114418|ref|XP_003558997.1| PREDICTED: upstream activation factor subunit spp27-like isoform X1 [Brachypodium distachyon];>gi|721605937|ref|XP_010229398.1| PREDICTED: upstream activation factor subunit spp27-like isoform X2 [Brachypodium distachyon]	1	80.6297	1	S	2.50185e-26	195.17	_HIWPLNSEGPAS(ph)PK_	HIWPLNSEGPAS(1)PK	HIWPLNS(-80.63)EGPAS(80.63)PK	12	2	806.88	0.3411	169910000	190520000	194990000	306580000	352420000	318590000	255120000	279160000	267280000
479	396	97565;97566;97567;97568;97569;97570;97571;97572;97573;97574;97575;97576;97577;97578;97579;97580;97581	gi|357114452	1198	>gi|357114452|ref|XP_003559014.1| PREDICTED: paramyosin-like [Brachypodium distachyon]	1	64.8081	1	S	8.49742e-63	213.72	_LES(ph)DLSASEASHVHEAELK_	LES(1)DLSASEASHVHEAELK	LES(64.81)DLS(-64.81)AS(-107.03)EAS(-130.97)HVHEAELK	3	2	1066.48	0.54788	84391000	60397000	171370000	172780000	215990000	243950000	70424000	69340000	76299000
483	401	109147;109148	gi|357114524	9	>gi|357114524|ref|XP_003559050.1| PREDICTED: uncharacterized protein LOC100821550 [Brachypodium distachyon]	1	51.8748	1	S	0.00638968	51.875	_(ac)M(ox)APPPLPLS(ph)LR_	MAPPPLPLS(1)LR	MAPPPLPLS(51.87)LR	9	2	665.335	4.8522	0	0	0	0	0	0	0	0	0
487	406;2520	102531;102532;102533;102534;102535;102536;102537;102538;102539;102540;102541;102542;102543;102544	gi|357114701;gi|357159356	350;316	>gi|357114701|ref|XP_003559134.1| PREDICTED: ankyrin repeat domain-containing protein 2-like [Brachypodium distachyon];>gi|357159356|ref|XP_003578420.1| PREDICTED: ankyrin repeat domain-containing protein 2-like [Brachypodium distachyon]	1	67.1183	1	S	0.00461633	79.283	_LNS(ph)QEEVLK_	LNS(1)QEEVLK	LNS(67.12)QEEVLK	3	2	570.271	-0.6665	29565000	34728000	33366000	34462000	34074000	35223000	39202000	43934000	40168000
495	418	99759	gi|357115337	43	>gi|357115337|ref|XP_003559446.1| PREDICTED: phytochrome C [Brachypodium distachyon]	1	86.7722	1	S	0.00097185	86.772	_LHAEFEGS(ph)QR_	LHAEFEGS(1)QR	LHAEFEGS(86.77)QR	8	2	627.269	0.54121	0	0	0	30486000	0	0	0	0	0
498	420	115165;115166;115167;115168;115169;115170;115171;115172;115173;115174;115175;115176;115177;115178;115179;115180;115181;115182;115183;115184;115185;115186;115187;115188;115189;115190;115191	gi|357115363	23	>gi|357115363|ref|XP_003559458.1| PREDICTED: two pore potassium channel a [Brachypodium distachyon]	1	34.7208	1	S	0.00312907	90.108	_M(ox)PS(ph)EGAKR_	MPS(1)EGAKR	MPS(34.72)EGAKR	3	2	486.204	0.58242	61672000	61484000	87185000	95092000	88248000	129500000	127540000	85525000	117740000
513	425	147335;147336;147337;147338;147339;147340;147341;147342;147343;147344;147345;147346;147347;147348	gi|357115540;gi|721606215	92;24	>gi|357115540|ref|XP_003559546.1| PREDICTED: serine/threonine-protein kinase TOUSLED isoform X1 [Brachypodium distachyon];>gi|721606215|ref|XP_010229885.1| PREDICTED: serine/threonine-protein kinase TOUSLED isoform X2 [Brachypodium distachyon]	1	76.8436	1	S	9.95678e-24	121.72	_S(ph)PDGDHGPALGNFEGSANAAAK_	S(1)PDGDHGPALGNFEGSANAAAK	S(76.84)PDGDHGPALGNFEGS(-76.84)ANAAAK	1	3	721.643	0.11	32284000	27294000	41708000	120460000	90338000	107050000	56168000	45900000	37162000
516	430	26291;26292;26293;26294;26295;26296;26297;26298;26299;26300;26301;26302;26303	gi|357115663;gi|721607402	179;179	>gi|357115663|ref|XP_003559606.1| PREDICTED: uncharacterized protein LOC100838840 [Brachypodium distachyon];>gi|721607402|ref|XP_010231752.1| PREDICTED: uncharacterized protein LOC100838840 [Brachypodium distachyon]	1	36.9933	1	S	0.000152621	95.755	_DAQLAVLS(ph)PAR_	DAQLAVLS(1)PAR	DAQLAVLS(36.99)PAR	8	2	610.805	-0.78171	0	14676000	13484000	20564000	20123000	17450000	23131000	26846000	5560400
518	432	91511;91512;91513;91514;91515;91516;91517;91518;91519	gi|357115694	153	>gi|357115694|ref|XP_003559621.1| PREDICTED: protein RESTRICTED TEV MOVEMENT 2-like [Brachypodium distachyon]	1	118.085	1	S	2.14854e-30	126.59	_KPS(ph)AQEPAWPAPAPAPEVMESQIPNK_	KPS(1)AQEPAWPAPAPAPEVMESQIPNK	KPS(118.09)AQEPAWPAPAPAPEVMES(-118.09)QIPNK	3	3	950.789	-0.56214	0	43493000	64981000	124750000	182510000	169360000	0	0	0
519	433	82711;82712	gi|721606256;gi|357115698	518;507	>gi|721606256|ref|XP_010229944.1| PREDICTED: SRSF protein kinase 1-like isoform X1 [Brachypodium distachyon];>gi|357115698|ref|XP_003559623.1| PREDICTED: SRSF protein kinase 1-like isoform X2 [Brachypodium distachyon]	1	58.0148	1	S	0.00220684	58.015	_ILPEPAENS(ph)VEDAPENHHR_	ILPEPAENS(1)VEDAPENHHR	ILPEPAENS(58.01)VEDAPENHHR	9	3	745.334	0.43598	0	0	0	0	22973000	9698600	0	0	0
527	441	15238;15239;15240;15241;15242;15243;15244;15245;15246;15247;15248;15249;15250;15251;15252;15253;15254;15255;15256;15257;15258;15259;15260;15261;15262;15263;15264;15265;15266;15267;15268;15269;15270	gi|357115934	131	>gi|357115934|ref|XP_003559740.1| PREDICTED: sucrose nonfermenting 4-like protein [Brachypodium distachyon]	1	78.5055	1	S	1.38906e-10	204.35	_ANMDVDNDS(ph)FHR_	ANMDVDNDS(1)FHR	ANMDVDNDS(78.51)FHR	9	3	500.857	-0.87432	193760000	253220000	315840000	305910000	323530000	322810000	292860000	331150000	285610000
532	442	166911;166912;166913;166914;166915;166916;166917;166918;166919;166920;166921;166922;166923;166924;166925;166926;166927;166928;166929	gi|357115940;gi|721608588;gi|721608591	371;371;371	>gi|357115940|ref|XP_003559743.1| PREDICTED: symplekin isoform X1 [Brachypodium distachyon];>gi|721608588|ref|XP_010233552.1| PREDICTED: uncharacterized protein LOC100836703 isoform X2 [Brachypodium distachyon];>gi|721608591|ref|XP_010233556.1| PREDICTED:	1	71.1492	1	S	5.07385e-12	116.82	_VRQS(ph)HDAEEHSEEAR_	VRQS(1)HDAEEHSEEAR	VRQS(71.15)HDAEEHS(-71.15)EEAR	4	2	930.387	0.0040407	15064000	9961500	5335600	16491000	12745000	19278000	8699900	13655000	5818600
534	444	158816;158817;158818;158819;158820;158821;158822;158823;158824;158825;158826;158827;158828;158829;158830;158831;158832;158833;158834;158835;158836;158837;158838;158839;158840;158841;158842;158843;158844;158845;158846;158847;158848;158849;158850;158851;158852;158853;158854;158855;158856;158857;158858;158859;158860;158861;158862;158863;158864;158865;158866;158867;158868;158869;158870;158871;158872;…	gi|357116002	219	>gi|357116002|ref|XP_003559774.1| PREDICTED: stem-specific protein TSJT1 [Brachypodium distachyon]	1	97.6832	1	S	1.27259e-14	164.41	_VDS(ph)QGQMCGSTFK_	VDS(1)QGQMCGSTFK	VDS(97.68)QGQMCGS(-97.68)T(-102.93)FK	3	2	762.797	-0.7328	3947100000	3887300000	3240600000	4687400000	4261100000	3094000000	5099900000	4952200000	4851500000
535	444	160978;160979;160980;160981;160982;160984;160985;160986;160987;160988;160990;160991;160992;160994;160995;160996;160997;160998;160999;161001;161002;161003;161005;161006;161007;161008;161010;161011;161012;161013;161015;161016;161017;161018;161020;161021;161022;161023;161024;161025;161026;161027;161028;161030;161031;161032;161033;161034;161035;161036;161037;161038;161040;161042;161043;161044;161045;…	gi|357116002	245	>gi|357116002|ref|XP_003559774.1| PREDICTED: stem-specific protein TSJT1 [Brachypodium distachyon]	1	34.9444	1;2	S	2.17813e-12	244.74	_VGS(ph)AADWS(ph)NHF_	VGS(1)AADWS(1)NHF	VGS(34.94)AADWS(34.94)NHF	3	2	675.731	-0.5698	13709000000	12752000000	13191000000	15941000000	16946000000	16990000000	12705000000	13252000000	13216000000
536	444	160977;160983;160989;160993;161000;161004;161009;161014;161019;161029;161039;161041;161046;161053;161054;161062;161074;161098;161106;161115;161116;161117;161118;161119;161120;161121;161122;161123	gi|357116002	250	>gi|357116002|ref|XP_003559774.1| PREDICTED: stem-specific protein TSJT1 [Brachypodium distachyon]	1	34.9444	1;2	S	1.03226e-28	170.95	_VGS(ph)AADWS(ph)NHF_	VGS(1)AADWS(1)NHF	VGS(34.94)AADWS(34.94)NHF	8	2	675.731	-0.5698	244260000	32938000	167470000	113470000	84510000	96899000	41329000	153560000	121830000
543	450	135558;135559;135560;135561;135562;135563;135564;135565;135566;135567;135568;135569;135570;135571;135572;135573;135574;135575;135576;135577;135578;135579;135580;135581;135582;135583;135584;135585;135586;135587;135588;135589;135590;135591;135592;135593;135594;135595;135596;135597;135598;135599;135600;135601;135602;135603;135604;135605;135606	gi|357116328	310	>gi|357116328|ref|XP_003559934.1| PREDICTED: uncharacterized protein LOC100830570 [Brachypodium distachyon]	1	114.968	1	S	0.00242155	114.97	_RLS(ph)VQDR_	RLS(1)VQDR	RLS(114.97)VQDR	3	2	477.232	-0.35278	598720000	659870000	531910000	790570000	774240000	700200000	538170000	512210000	537490000
552	456	124709;124710;124711;124712;124713;124714;124715;124716;124717;124718;124719;124720;124721;124722;124723;124724	gi|357116458	118	>gi|357116458|ref|XP_003559998.1| PREDICTED: 4-hydroxyphenylacetaldehyde oxime monooxygenase-like [Brachypodium distachyon]	1	59.9076	1	S	0.0157573	70.028	_PAS(ph)PGPIR_	PAS(1)PGPIR	PAS(59.91)PGPIR	3	2	437.713	0.5431	0	21324000	19307000	20793000	7884200	21052000	6162000	20469000	21974000
553	459	19335;19336;19337;19338;19339;19340;19341;19342;19343;19344;19345;19346;19347;19348;19349;19350;19351;19352;19353;19354;19355;19356;19357;19358;19359;19360;19361;19362;19363;19364;19365;19366;19367;19368;19369;19370	gi|357116507;gi|721610751;gi|721610754	177;177;177	>gi|357116507|ref|XP_003560022.1| PREDICTED: formin-like protein 13 isoform X1 [Brachypodium distachyon];>gi|721610751|ref|XP_010236174.1| PREDICTED: formin-like protein 13 isoform X2 [Brachypodium distachyon];>gi|721610754|ref|XP_010236176.1| PREDICTED: f	1	30.172	1	S	0.00554657	63.682	_AS(ph)PDLRPLQLPK_	AS(1)PDLRPLQLPK	AS(30.17)PDLRPLQLPK	2	3	472.253	0.68255	485610000	500730000	519380000	817430000	792020000	611710000	547620000	586330000	554290000
557	462	126360;126361;126362;126363;126364;160053;160054;160055;160056;160057;160058;160059;160060;160061;160062;160063;160064;160065;160066;160067;160068;160069;160070;160071;160072;160073;160074;160075;160076;160077;160078;160079;160080	gi|357116618	14	>gi|357116618|ref|XP_003560077.1| PREDICTED: glycine-rich cell wall structural protein 1.0-like [Brachypodium distachyon]	1	98.5428	1	S	8.43334e-36	223.51	_VERPRPES(ph)AIAENEIR_	VERPRPES(1)AIAENEIR	VERPRPES(98.54)AIAENEIR	8	3	649.321	0.72958	211630000	127630000	154480000	215780000	215370000	187900000	90435000	104930000	146960000
558	463	161404;161405;161406;161407;161408;161409;161410;161411;161412;161413;161414;161415;161416;161417;161418;161419;161420;161421;161422;161423	gi|357116651	410	>gi|357116651|ref|XP_003560093.1| PREDICTED: glucose-1-phosphate adenylyltransferase large subunit [Brachypodium distachyon]	1	73.8411	1	S	1.16263e-05	119.53	_VGS(ph)NVHLK_	VGS(1)NVHLK	VGS(73.84)NVHLK	3	2	467.231	0.2293	218720000	255790000	284830000	379730000	353240000	476010000	457590000	326340000	256350000
559	465	115312;115313;115314	gi|357116764	353	>gi|357116764|ref|XP_003560148.1| PREDICTED: probable mitochondrial chaperone BCS1-B [Brachypodium distachyon]	1	46.8389	1	S	0.00576472	46.839	_MPVPADAGDS(ph)DDDDAAPPGK_	MPVPADAGDS(1)DDDDAAPPGK	MPVPADAGDS(46.84)DDDDAAPPGK	10	2	1010.9	0.39804	0	0	0	23516000	19997000	0	0	0	0
569	471	122944;122945;122946;122947;122948;122949;122950;122951;122952;122953;122954;122955;122956;122957;122958;122959;122960;122961;122962;122963;122964;122965;122966;122967;122968;122969;122970;122971;122972;122973;122974;122975;122976;122977;122978;122979;122980;122981;122982	gi|357117006;gi|721612532;gi|721612537;gi|193848513;gi|357161790;gi|721672914;gi|721672917	1106;1106;1105;995;1006;971;971	>gi|357117006|ref|XP_003560267.1| PREDICTED: uncharacterized protein LOC100828846 isoform X1 [Brachypodium distachyon];>gi|721612532|ref|XP_010238969.1| PREDICTED: uncharacterized protein LOC100828846 isoform X1 [Brachypodium distachyon];>gi|721612537|ref|	1	75.0135	1	S	0.000552243	103.08	_NTLVS(ph)GGVR_	NTLVS(1)GGVR	NT(-75.01)LVS(75.01)GGVR	5	2	491.74	-0.26682	438050000	427260000	459940000	589280000	581210000	605180000	532210000	536940000	561960000
571	471	160336;160337;160338;160339;160340;160341;160342;160343;160344;160345;160346;160347;160348;160349;160350;160351;160352;160353;160354;160355;160356;160357;160358;160359;160360;160361;160362;160363;160364;160365;160366;160367;160368;160369;160370;160371	gi|357117006;gi|721612532;gi|721612537;gi|193848513	569;569;569;421	>gi|357117006|ref|XP_003560267.1| PREDICTED: uncharacterized protein LOC100828846 isoform X1 [Brachypodium distachyon];>gi|721612532|ref|XP_010238969.1| PREDICTED: uncharacterized protein LOC100828846 isoform X1 [Brachypodium distachyon];>gi|721612537|ref|	1	124.103	1	S	5.86247e-06	154.15	_VFHS(ph)EWIPR_	VFHS(1)EWIPR	VFHS(124.1)EWIPR	4	3	417.529	0.13307	396520000	563420000	577470000	675060000	659710000	639850000	299160000	312700000	309580000
573	473	96210;96211;96212;96213;96214;96215;96216;96217;96218;96219;96220;96221;96222;96223;96224;96225;96227;96229;96230;96231;96232;96240;96241;96243;96244;96246;96247;96248;96249;96250	gi|357117030	192	>gi|357117030|ref|XP_003560279.1| PREDICTED: prostamide/prostaglandin F synthase-like [Brachypodium distachyon]	1	77.2125	1;2	S	8.01165e-06	140.57	_LDS(ph)IKEATK_	LDS(1)IKEATK	LDS(77.21)IKEAT(-77.21)K	3	2	542.768	-0.25878	1449100000	1607000000	1707700000	3376500000	2979700000	3335400000	3647600000	4209100000	4286600000
574	474	59992;59993;59994;59995;59996;59997;59998;59999;60000;60001;60002;60003;60004;60005;60006;60007;60008;60009;60010;60011	gi|357117053	197	>gi|357117053|ref|XP_003560290.1| PREDICTED: thioredoxin-like protein AAED1, chloroplastic [Brachypodium distachyon]	1	78.5985	1	S	2.84235e-05	152.55	_FES(ph)LKEATK_	FES(1)LKEATK	FES(78.6)LKEAT(-78.6)K	3	2	566.768	-0.60793	360990000	394870000	391920000	607390000	678280000	777820000	1155000000	1106100000	1271100000
575	475	69392	gi|357117081	395	>gi|357117081|ref|XP_003560303.1| PREDICTED: monosaccharide-sensing protein 2-like [Brachypodium distachyon]	1	103.083	1	S	0.000988543	103.08	_GLQAPLLS(ph)R_	GLQAPLLS(1)R	GLQAPLLS(103.08)R	8	2	517.773	0.0040981	0	0	0	0	0	0	0	0	0
580	479	159362;159363;159364;159365;159366;159367;159368;159369;159370;159371;159372;159373;159374;159375;159376;159377;159378;159379;159380;159381;159382;159383;159384;159385;159386;159387;159388;159389;159390;159391;159392;159393	gi|357117179	206	>gi|357117179|ref|XP_003560351.1| PREDICTED: uncharacterized protein LOC100835790 isoform X1 [Brachypodium distachyon]	1	79.8035	1	S	4.41113e-05	109.55	_VEAGGRS(ph)FVEK_	VEAGGRS(1)FVEK	VEAGGRS(79.8)FVEK	7	2	629.795	1.2802	66814000	92703000	100030000	49650000	92880000	57428000	79489000	64827000	75320000
581	480	25031;25032;25033	gi|357117189	872	>gi|357117189|ref|XP_003560356.1| PREDICTED: uncharacterized protein LOC100837333 [Brachypodium distachyon]	1	108.232	1	S	4.50473e-05	108.23	_CFAGKPS(ph)EQEK_	CFAGKPS(1)EQEK	CFAGKPS(108.23)EQEK	7	2	680.784	-0.63124	0	0	0	18552000	22525000	17682000	0	0	0
583	480	95328;95329;95330;95331;95332;95333;95334;95335;95336;95337;95338;95339;95340;95341;95342;95343;95344;95345;95346	gi|357117189	110	>gi|357117189|ref|XP_003560356.1| PREDICTED: uncharacterized protein LOC100837333 [Brachypodium distachyon]	1	61.3533	1	S	0.0112011	91.584	_LAVAS(ph)PK_	LAVAS(1)PK	LAVAS(61.35)PK	5	2	383.199	0.8894	22681000	25619000	24576000	22389000	21617000	22795000	20411000	19226000	17443000
588	481	34032;34033;34034;34035;34036;34037;34038;34039;34040;34041;34042;34043;34044;34045;34046;34047;34048;34049;34050;34051;34052;34053;34054;34055;34056	gi|357117195	12	>gi|357117195|ref|XP_003560359.1| PREDICTED: RNA-binding protein 34 [Brachypodium distachyon]	1	88.8715	1	S	4.5045e-36	181.61	_DKEAAAAS(ph)PDAAAAAVR_	DKEAAAAS(1)PDAAAAAVR	DKEAAAAS(88.87)PDAAAAAVR	8	2	832.886	-1.7626	71227000	78206000	71569000	83099000	63848000	61813000	87587000	86123000	62550000
589	483	3061;3072;3073;3074;3075;3076;3077;3079;3080;3081;3083;3084;3085;3086;3087;3088;3089;3091;3093;3094;3095;3096;3099;3100;3101;3105;3106;3107;3108;3109;3110;3111;3112;3113;3114	gi|357117272;gi|721613312;gi|721613315	864;864;832	>gi|357117272|ref|XP_003560396.1| PREDICTED: villin-4-like isoform X1 [Brachypodium distachyon];>gi|721613312|ref|XP_010240180.1| PREDICTED: villin-4-like isoform X2 [Brachypodium distachyon];>gi|721613315|ref|XP_010240183.1| PREDICTED: villin-4-like isofo	1	97.3971	1;2	S	2.4393e-14	160.8	_AAS(ph)IAAMSASFER_	AAS(1)IAAMSASFER	AAS(97.4)IAAMS(-97.4)AS(-115.19)FER	3	2	696.305	0.82614	82147000	113500000	89051000	85463000	128200000	228620000	51917000	46621000	47376000
592	484	97617;97618;135079;135080;135081;135082;135083;135084;135085;135086;135087;135088	gi|357117322	705	>gi|357117322|ref|XP_003560420.1| PREDICTED: zinc finger CCCH domain-containing protein 13 [Brachypodium distachyon]	1	46.8917	1	S	1.17144e-09	145.79	_RLES(ph)GEEVLQDR_	RLES(1)GEEVLQDR	RLES(46.89)GEEVLQDR	4	2	755.848	-1.2677	78263000	76213000	105810000	127320000	106700000	131310000	0	13466000	0
594	484	133197;133198;133199;133200;133201;133202;133203;133204;133205;133206;133207;133208;133209;133210;133211;133212;133213;133214;133215;133216;133217;133218;133219;133220;133221;133222;133223;133224;133225;133226;133227;133228;133229;133230;133231;133232;133233;133234;133235;133236;133237;133238;133239;133240;133241;133242	gi|357117322	854	>gi|357117322|ref|XP_003560420.1| PREDICTED: zinc finger CCCH domain-containing protein 13 [Brachypodium distachyon]	1	63.1281	1	S	0.00143353	79.089	_RES(ph)LDDPHIKR_	RES(1)LDDPHIKR	RES(63.13)LDDPHIKR	3	2	723.348	-0.47389	157750000	140430000	229920000	143070000	77896000	41262000	96845000	74705000	75093000
599	485	64900;64901;64902;64903;64904;64905;64906;64907;64908;64909;64910;64911;64912;64913;64914;64915;64916;64917;64918;64919;64920;64921;64922;64923;64924;64925;64926;64927;64928;64929;64930;64931;64932;64933;64934;64935;64936;64937	gi|357117433	320	>gi|357117433|ref|XP_003560473.1| PREDICTED: cyclase-associated protein 1 [Brachypodium distachyon]	1	44.3772	1	S	0.015706	78.934	_GAS(ph)FAFK_	GAS(1)FAFK	GAS(44.38)FAFK	3	1	807.344	-1.1588	3490500000	2755300000	2541500000	1506600000	1279900000	1249200000	1827600000	1721900000	1917400000
610	491	45864;45865;45866;45867;45868;45869;45870;103975;103976;103977;103978;103979;103980;103981	gi|357117737	168	>gi|357117737|ref|XP_003560619.1| PREDICTED: protein POLLEN DEFECTIVE IN GUIDANCE 1 [Brachypodium distachyon]	1	78.4859	1	S	0.000134749	99.941	_LQKEES(ph)LDWEK_	LQKEES(1)LDWEK	LQKEES(78.49)LDWEK	6	2	742.837	0.48978	0	0	28953000	74144000	61351000	64359000	42002000	35786000	33788000
614	497	19820;19821;19822;19823;19824;19825;19826;19827;19828;19829;19830;19831;19832;19833;19834;19835;19836;19837;19838;19839;19840;19841;19842;19843;19844;19845;19846;19847;19848;19849;19850;19851;19852;19853;19854;19855;19856;19857;19858;19859;19860;19861;19862;19863;19864;19865;19866;19867;19868;19869;19870	gi|357117961;gi|721606985	837;837	>gi|357117961|ref|XP_003560729.1| PREDICTED: microtubule-associated serine/threonine-protein kinase 2 isoform X1 [Brachypodium distachyon];>gi|721606985|ref|XP_010231122.1| PREDICTED: microtubule-associated serine/threonine-protein kinase 2 isoform X2 [Bra	1	48.7409	1	S	0.00188113	85.355	_AS(ph)PVHPVKDR_	AS(1)PVHPVKDR	AS(48.74)PVHPVKDR	2	3	395.864	0.064491	137300000	138200000	138770000	222920000	249640000	204570000	119160000	163730000	166760000
616	497	35601;35602;35603;35604;35605;35606;35607;35608;35609;35610;35611;35612;35613;35614;35615;35616;35617;35618;35619	gi|357117961;gi|721606985	635;635	>gi|357117961|ref|XP_003560729.1| PREDICTED: microtubule-associated serine/threonine-protein kinase 2 isoform X1 [Brachypodium distachyon];>gi|721606985|ref|XP_010231122.1| PREDICTED: microtubule-associated serine/threonine-protein kinase 2 isoform X2 [Bra	1	73.4977	1	S	0.000450303	95.197	_DLPNAVGS(ph)PDVVK_	DLPNAVGS(1)PDVVK	DLPNAVGS(73.5)PDVVK	8	2	695.834	0.083805	0	5817900	16112000	286840000	271680000	264690000	266050000	253980000	252520000
617	497	70489;70490;70491;70492;70493;70494;70495;70496;70497;70498;70499	gi|357117961;gi|721606985	155;155	>gi|357117961|ref|XP_003560729.1| PREDICTED: microtubule-associated serine/threonine-protein kinase 2 isoform X1 [Brachypodium distachyon];>gi|721606985|ref|XP_010231122.1| PREDICTED: microtubule-associated serine/threonine-protein kinase 2 isoform X2 [Bra	1	69.6053	1	S	5.28264e-20	129.46	_GQS(ph)QAGTSAASGGGFGK_	GQS(1)QAGTSAASGGGFGK	GQS(69.61)QAGT(-69.61)S(-76.1)AAS(-86.76)GGGFGK	3	2	774.328	0.891	23121000	18809000	0	26019000	24527000	19494000	36812000	38866000	46395000
621	497	147819;147820;147821;147822;147823;147824;147825;147826;147827;147828;147829;147830;147831;147832;147833;147834;147835;147836;147837;147838;147839;147840;147841;147842;147843;147844	gi|357117961;gi|721606985	716;716	>gi|357117961|ref|XP_003560729.1| PREDICTED: microtubule-associated serine/threonine-protein kinase 2 isoform X1 [Brachypodium distachyon];>gi|721606985|ref|XP_010231122.1| PREDICTED: microtubule-associated serine/threonine-protein kinase 2 isoform X2 [Bra	1	64.9965	1	S	0.00568322	106.42	_S(ph)PLTTPR_	S(1)PLTTPR	S(65)PLT(-65)T(-72.5)PR	1	2	426.205	0.28998	55369000	37645000	37519000	49711000	61040000	73329000	89719000	95736000	94984000
622	497	149092;149093;149094;149095;149096;149097;149098;149099;149100;149101	gi|357117961;gi|721606985	467;467	>gi|357117961|ref|XP_003560729.1| PREDICTED: microtubule-associated serine/threonine-protein kinase 2 isoform X1 [Brachypodium distachyon];>gi|721606985|ref|XP_010231122.1| PREDICTED: microtubule-associated serine/threonine-protein kinase 2 isoform X2 [Bra	1	75.4158	1	S	0.0120712	79.201	_S(ph)QEIKPVK_	S(1)QEIKPVK	S(75.42)QEIKPVK	1	2	504.76	0.085671	5801500	5889700	0	19965000	19704000	24071000	29645000	30894000	21082000
625	498	91915;91916;91917;91918;91919;91920;91921;91922;91923;91924;91925;91926;91927;91928;91929;91930;91931;91932;91933	gi|357118000	101	>gi|357118000|ref|XP_003560748.1| PREDICTED: serine/threonine-protein kinase GRIK1-like [Brachypodium distachyon]	1	82.2052	1	S	0.00151805	98.407	_KRS(ph)EDIILSR_	KRS(1)EDIILSR	KRS(82.21)EDIILS(-82.21)R	3	3	432.894	0.31554	0	0	0	6024600	38803000	27258000	33005000	37942000	35415000
626	498	141858;141859;141860;141861;141862;141863	gi|357118000	107	>gi|357118000|ref|XP_003560748.1| PREDICTED: serine/threonine-protein kinase GRIK1-like [Brachypodium distachyon]	1	80.9441	1	S	0.00291073	98.04	_SEDIILS(ph)R_	SEDIILS(1)R	S(-80.94)EDIILS(80.94)R	7	2	506.739	0.54319	0	0	24596000	22853000	17997000	56836000	0	0	8120700
631	505	163760;163761;163762;163763;163764;163765;163766;163767;163768;163769;163770;163771	gi|357118344	366	>gi|357118344|ref|XP_003560915.1| PREDICTED: E3 ubiquitin-protein ligase ATL31-like [Brachypodium distachyon]	1	52.4955	1	S	0.00126036	84.365	_VLFWGAAAS(ph)R_	VLFWGAAAS(1)R	VLFWGAAAS(52.5)R	9	2	579.279	-0.41784	3577500	19099000	17218000	23206000	23226000	21537000	16540000	16714000	15424000
640	512	102422;102423;102424;102425;102426;102427;102428;102429;102430;102431;102432;102433;102434;102435;102436;102437;102438;102439;102440;102441;102442;102443;102444;102445;102446;102447;102448	gi|357118681	683	>gi|357118681|ref|XP_003561080.1| PREDICTED: staphylococcal nuclease domain-containing protein 1-like [Brachypodium distachyon]	1	98.9426	1	S	1.1336e-06	150.15	_LNS(ph)FNLDR_	LNS(1)FNLDR	LNS(98.94)FNLDR	3	2	529.737	0.6449	88356000	90509000	117760000	240130000	217130000	211710000	235160000	224660000	280390000
641	512;2032	108692;108694;108695;108696;108697;108698;108699;108700;108701;108702;108703;108704;108705;108706;108707;108708;108709;108710;108711	gi|357118681;gi|357146663	971;971	>gi|357118681|ref|XP_003561080.1| PREDICTED: staphylococcal nuclease domain-containing protein 1-like [Brachypodium distachyon];>gi|357146663|ref|XP_003574069.1| PREDICTED: staphylococcal nuclease domain-containing protein 1-like [Brachypodium distachyon]	1	83.9667	1	S	3.02692e-63	217.82	_LWQYGDVES(ph)DEEEQAPGAR_	LWQYGDVES(1)DEEEQAPGAR	LWQY(-83.97)GDVES(83.97)DEEEQAPGAR	9	2	1129.97	0.37851	384560000	731340000	692510000	2221900000	1891600000	1938000000	638750000	743690000	717140000
644	514	160713;160714;160715;160716;160717	gi|357118802	275	>gi|357118802|ref|XP_003561138.1| PREDICTED: magnesium protoporphyrin IX methyltransferase, chloroplastic [Brachypodium distachyon]	1	69.716	1	S	0.00506208	69.716	_VGELFPGPS(ph)K_	VGELFPGPS(1)K	VGELFPGPS(69.72)K	9	2	555.765	-0.13788	0	0	0	0	0	0	0	9362400	6495500
647	515	94814;94815	gi|357118810;gi|721607188	1032;824	>gi|357118810|ref|XP_003561142.1| PREDICTED: inositol hexakisphosphate and diphosphoinositol-pentakisphosphate kinase 2-like isoform X1 [Brachypodium distachyon];>gi|721607188|ref|XP_010231419.1| PREDICTED: inositol hexakisphosphate and diphosphoinositol-p	1	86.3444	1	S	0.00632836	86.344	_LAS(ph)FWPFHK_	LAS(1)FWPFHK	LAS(86.34)FWPFHK	3	2	606.784	-0.58736	0	70780000	0	0	0	0	0	0	0
648	515	128448;128449;128450;128451;128452;128453;128454;128455;128456;128457;128458;128459;128460;128461;128462;128463;128464;128465;128466;128467;128468;128469;128470	gi|357118810;gi|721607188	350;142	>gi|357118810|ref|XP_003561142.1| PREDICTED: inositol hexakisphosphate and diphosphoinositol-pentakisphosphate kinase 2-like isoform X1 [Brachypodium distachyon];>gi|721607188|ref|XP_010231419.1| PREDICTED: inositol hexakisphosphate and diphosphoinositol-p	1	99.2764	1	S	2.08307e-27	153.04	_QGS(ph)GIIGTFGQSEELR_	QGS(1)GIIGTFGQSEELR	QGS(99.28)GIIGT(-99.28)FGQS(-132.97)EELR	3	2	879.907	-0.11639	127960000	171010000	199200000	381520000	353300000	339840000	106500000	141750000	101010000
649	517	111486;111487;111488;111489;111490;111491;111492;111493;111494;111495	gi|357118879	33	>gi|357118879|ref|XP_003561175.1| PREDICTED: protein NRT1/ PTR FAMILY 2.11-like [Brachypodium distachyon]	1	91.4006	1	S	2.69976e-18	135.04	_M(ox)ENGADDS(ph)PRPLVK_	MENGADDS(1)PRPLVK	MENGADDS(91.4)PRPLVK	8	2	812.855	-0.12947	0	0	0	85578000	116440000	97430000	37150000	31322000	12424000
660	523	33563;33564;33565;33566;33567;33568;33569;33570;33571;33572;33573;33574;33575;33576;33577;33578;33579;33580;33581;33582;33583;33584;33585;33586;33587;33588;33589;33590;33591;33592;33593;33594;33595;33596;33597;33598;33599;33600	gi|357119145	36	>gi|357119145|ref|XP_003561306.1| PREDICTED: uncharacterized protein LOC100841799 [Brachypodium distachyon]	1	73.8867	1	S	3.42956e-12	120.3	_DIHPS(ph)PAPPPPLR_	DIHPS(1)PAPPPPLR	DIHPS(73.89)PAPPPPLR	5	3	491.913	0.65074	42231000	72442000	54226000	74321000	78330000	84213000	71799000	70770000	78559000
661	523	129895;129896;129897;129898;129899;129900;129901;129902;129903;129904;129905;129906;129907;129908;129909;129910;129911;129912;129913;129914;129915;129916;129917	gi|357119145	47	>gi|357119145|ref|XP_003561306.1| PREDICTED: uncharacterized protein LOC100841799 [Brachypodium distachyon]	1	76.9881	1	S	3.84223e-06	121.73	_QPS(ph)WDAASQR_	QPS(1)WDAASQR	QPS(76.99)WDAAS(-76.99)QR	3	2	613.254	-0.2416	45998000	45368000	24833000	73163000	20766000	48127000	34478000	45630000	34323000
666	528	67845;67846;67847;67848;67849	gi|357119387	154	>gi|357119387|ref|XP_003561423.1| PREDICTED: glycine-rich RNA-binding protein blt801-like [Brachypodium distachyon]	1	66.0043	1	S	0.000232393	101.6	_GGS(ph)GGGNWRE_	GGS(1)GGGNWRE	GGS(66)GGGNWRE	3	2	528.698	0.49825	7250800	9618700	0	0	0	0	33253000	35231000	35651000
668	530	33290;33291;33292;33293;33294;33295;33296;33297;33298;33299;33300;33301;33302;33303;33304;33305;33306;33307;33308;33309;33310;33311;33312;33313;33314;33315;33316;33317;33318;33319;33320;33321;33322	gi|357119463	579	>gi|357119463|ref|XP_003561459.1| PREDICTED: WPP domain-associated protein-like [Brachypodium distachyon]	1	111.116	1	S	2.2159e-28	145.1	_DIEMEPHVS(ph)PR_	DIEMEPHVS(1)PR	DIEMEPHVS(111.12)PR	9	2	695.297	0.66145	0	53751000	66666000	98697000	94284000	64227000	79659000	52334000	55076000
678	531	170610;170611;170612;170613;170614;170615;170616;170617;170618;170619;170620;170621;170622;170623;170624;170625	gi|357119474	1296	>gi|357119474|ref|XP_003561464.1| PREDICTED: uncharacterized protein LOC100834276 [Brachypodium distachyon]	1	88.5236	1	S	1.19097e-44	225.39	_VYS(ph)GIDLSKDEVTQTGK_	VYS(1)GIDLSKDEVTQTGK	VY(-98.4)S(88.52)GIDLS(-88.52)KDEVT(-140.46)QT(-147.59)GK	3	2	960.454	0.46814	28193000	0	49458000	107490000	89543000	92003000	83060000	82810000	85264000
680	532	78000;78001;78002;78003;78004;78005;78006;78007;78008;78009;78010;78011;78012;78013;78014;78015;78016;78017;78018;78019;78020;78021;78022;78023;78024;78025;78026	gi|357119490	413	>gi|357119490|ref|XP_003561472.1| PREDICTED: switch-associated protein 70 [Brachypodium distachyon]	1	88.441	1	S	4.45012e-39	162.93	_HVDAS(ph)DDDVDKACVSDSR_	HVDAS(1)DDDVDKACVSDSR	HVDAS(88.44)DDDVDKACVS(-88.44)DS(-95.2)R	5	2	1035.91	1.766	135120000	114970000	174210000	335440000	280550000	291080000	177570000	163340000	195040000
690	539	55932;55933;55934;55935;55936;55937;55938;55939;55940;55941;55942;55943;55944;55945;55946;55947;55948;55949;55950;55951;55952;55953;55954;55955;55956;55957;55958	gi|357119745	11	>gi|357119745|ref|XP_003561594.1| PREDICTED: probable polyamine transporter At3g13620 [Brachypodium distachyon]	1	85.8333	1	S	9.95964e-09	164.65	_ETHLGDAS(ph)PKPK_	ETHLGDAS(1)PKPK	ET(-85.83)HLGDAS(85.83)PKPK	8	2	680.319	-0.32187	15913000	26499000	23996000	95996000	71855000	65254000	29673000	26525000	54058000
691	540	32092;32093;32094;32095;32096;32097;32098;32099;32100;32101	gi|357119793	799	>gi|357119793|ref|XP_003561618.1| PREDICTED: HUA2-like protein 3 [Brachypodium distachyon]	1	64.5651	1	S	0.00219553	70.416	_DGQGHLS(ph)PPNQIIR_	DGQGHLS(1)PPNQIIR	DGQGHLS(64.57)PPNQIIR	7	3	537.926	0.82828	15024000	47779000	0	14379000	17226000	19662000	39831000	17108000	0
698	543	99891;99892;99893;99894;99895;99896;99897;99898;99899;99900;99901;99902;99903;99904;99905;99906;99907;99908;99909;99910;99911;99912;99913;99914;99917;99918;99919;99920;99921;99922	gi|357119849;gi|721607490	18;18	>gi|357119849|ref|XP_003561646.1| PREDICTED: protein PXR1 [Brachypodium distachyon];>gi|721607490|ref|XP_010231882.1| PREDICTED: protein PXR1 [Brachypodium distachyon]	1	75.5742	1	S	1.25163e-07	103.39	_LHM(ox)GGGS(ph)DHKDEHK_	LHMGGGS(1)DHKDEHK	LHMGGGS(75.57)DHKDEHK	7	2	822.335	1.4175	15135000	16930000	28847000	17956000	19796000	8590100	16474000	26444000	23705000
701	546	165334;165335;165336;165337;165338;165340;165341;165342;165343;165344;165345;165346;165347;165350;165353;165354	gi|721607532;gi|357119940	471;464	>gi|721607532|ref|XP_010231942.1| PREDICTED: CCR4-NOT transcription complex subunit 3 isoform X1 [Brachypodium distachyon];>gi|357119940|ref|XP_003561690.1| PREDICTED: CCR4-NOT transcription complex subunit 3 isoform X2 [Brachypodium distachyon]	1	76.8917	1	S	5.21342e-40	211.33	_VNSVGLSQQLIS(ph)PLGNK_	VNSVGLSQQLIS(1)PLGNK	VNS(-93.52)VGLS(-76.89)QQLIS(76.89)PLGNK	12	3	611.987	-0.53648	45060000	47985000	56490000	96408000	95256000	99327000	30562000	23614000	32247000
702	547	85028;85029;85030;85031;85032;85033;85034;85035;85036;85037;85038;85039;85040;85041;85042;85043;85044;85045;85046	gi|357119986	73	>gi|357119986|ref|XP_003561713.1| PREDICTED: glutamyl-tRNA(Gln) amidotransferase subunit C, chloroplastic/mitochondrial [Brachypodium distachyon]	1	138.623	1	S	7.06011e-36	242.9	_ISLSPEEAEEFS(ph)PK_	ISLSPEEAEEFS(1)PK	IS(-150.5)LS(-138.62)PEEAEEFS(138.62)PK	12	2	821.866	0.14299	1075600000	1285300000	1199700000	1109300000	1065100000	1040500000	790730000	932330000	788880000
703	549	92251;92252;92253;92254;92255;92256;92257;92258;92259;92260;92261;92262;92263;92264;92265;92266;92267;92268;92269;92270;92271;92272;92273;147172;147173;147175;147176;147177;147178;147179;147180;147182;147183;147184;147185;147186;147187;147188;147189;147190;147191;147192;147193;147194;147195;147196;147197;147198;147199;147200;147201;147202;147203;147204;147205;147206;147207;147209;147210;147211;14…	gi|357120055	14	>gi|357120055|ref|XP_003561746.1| PREDICTED: selenoprotein H-like [Brachypodium distachyon]	1	85.3358	1	S	0.00027984	102.73	_SPAAAAMS(ph)PR_	SPAAAAMS(1)PR	S(-85.34)PAAAAMS(85.34)PR	8	2	519.726	-0.21136	196020000	238250000	169120000	196330000	178800000	203460000	236100000	214720000	243100000
711	553;2681	87025;87026;87027;87028;87029;87030;87031;87032;87033;87034;87035;87036;87037;87038;87039;87040;87041;87042;87043;87044;87045;87046;87047;87048;87049;87050;87051;87052;87053;87054;87055;87056;87057;87058;87059;87060;87061;87062;87063;87064;87065;87066;87067;87068;87069;87070;87071;87072;87073;87074;87075;87076;87077;87078;87079;87080;87081;87082;87083;87084;87085;87086	gi|357120168;gi|357163359	279;279	>gi|357120168|ref|XP_003561801.1| PREDICTED: 60S ribosomal protein L5-1-like [Brachypodium distachyon];>gi|357163359|ref|XP_003579707.1| PREDICTED: 60S ribosomal protein L5-1 [Brachypodium distachyon]	1	53.6827	1	S	0.0132947	78.816	_KAS(ph)LVER_	KAS(1)LVER	KAS(53.68)LVER	3	2	441.726	0.72367	309740000	262670000	306030000	388140000	379670000	278030000	196940000	207630000	257880000
714	555	96154;96155;96156;96157;96158;96159;96160;96161;96162;96163;96164;96165	gi|357120219;gi|721623721	407;407	>gi|357120219|ref|XP_003561826.1| PREDICTED: uncharacterized protein LOC100821172 isoform X1 [Brachypodium distachyon];>gi|721623721|ref|XP_010228883.1| PREDICTED: uncharacterized protein LOC100821172 isoform X2 [Brachypodium distachyon]	1	67.7257	1	S	0.00252164	100.57	_LDS(ph)DVQLR_	LDS(1)DVQLR	LDS(67.73)DVQLR	3	2	513.237	1.2132	93651000	109460000	119450000	170050000	162140000	201370000	123300000	148740000	140690000
718	558;2370	129354;129355;129356;129357;129358;129359;129360;129361;129362;129363;129364;129365;129366;129367;129368;129369;129370;129371;129372;129373;129374	gi|721607638;gi|357120303;gi|357155826	603;603;598	>gi|721607638|ref|XP_010232097.1| PREDICTED: serine/threonine-protein phosphatase BSL2 homolog isoform X1 [Brachypodium distachyon];>gi|357120303|ref|XP_003561867.1| PREDICTED: serine/threonine-protein phosphatase BSL2 homolog isoform X2 [Brachypodium dist	1	95.4284	1	S	4.74174e-14	155.98	_QLS(ph)IDQFENEGRR_	QLS(1)IDQFENEGRR	QLS(95.43)IDQFENEGRR	3	2	836.378	-0.90591	22057000	0	268030000	547410000	564660000	601760000	348570000	336190000	74826000
721	560	58601;58602;58603;58604;58605;58606;58607;58608;58609;58610	gi|357120380	106	>gi|357120380|ref|XP_003561905.1| PREDICTED: translation initiation factor eIF-2B subunit delta [Brachypodium distachyon]	1	67.4824	1	S	3.87997e-13	167.71	_FDAAS(ph)ELGEDDSR_	FDAAS(1)ELGEDDSR	FDAAS(67.48)ELGEDDS(-67.48)R	5	2	746.285	0.51713	122940000	134570000	112320000	158780000	194300000	169710000	138360000	123100000	122780000
722	562	131626;131627;131628;131629;131630;131631;131632;131633;131634;131635;131636;131637;131638;131639;131640	gi|721624496;gi|721624499;gi|357120432	59;59;59	>gi|721624496|ref|XP_010229012.1| PREDICTED: filaggrin-like isoform X1 [Brachypodium distachyon];>gi|721624499|ref|XP_010229013.1| PREDICTED: peptidyl-prolyl cis-trans isomerase 8-like isoform X2 [Brachypodium distachyon];>gi|357120432|ref|XP_003561931.1|	1	48.5467	1	S	2.53561e-07	105.39	_RAEES(ph)ANAGDRDER_	RAEES(1)ANAGDRDER	RAEES(48.55)ANAGDRDER	5	2	828.342	3.3573	7520400	7279300	2539900	13601000	9327200	15272000	6218000	6549200	6316400
729	566	147988;147989;147990;147991;147992;147993;147994;147995;147996;147997;147998;147999;148000;148001;148002;148003;148004;148005;148006	gi|357120578;gi|700254266	52;11	>gi|357120578|ref|XP_003562003.1| PREDICTED: omega-amidase,chloroplastic [Brachypodium distachyon];>gi|700254266|gb|AIU48754.1| nitrilase/cyanide hydratase and apolipoprotein N-acyltransferase family protein, partial [Brachypodium distachyon]	1	86.7976	1	S	6.43134e-09	114.96	_S(ph)PPAVEPPTPPLSK_	S(1)PPAVEPPTPPLSK	S(86.8)PPAVEPPT(-86.8)PPLS(-107.84)K	1	2	748.873	0.03611	55528000	47670000	58911000	62981000	59291000	57924000	62244000	71416000	59316000
732	571	115698;115699;115700;115701;115702;115703;115704	gi|357120692	165	>gi|357120692|ref|XP_003562059.1| PREDICTED: inactive protein RESTRICTED TEV MOVEMENT 2 [Brachypodium distachyon]	1	58.8668	1;2	S	3.66907e-28	124.12	_MRPGEEDEHMT(ph)S(ph)GDEGGIAEAAAAR_	MRPGEEDEHMT(1)S(1)GDEGGIAEAAAAR	MRPGEEDEHMT(58.87)S(58.87)GDEGGIAEAAAAR	12	3	916.354	3.1145	0	0	46747000	55972000	72048000	0	0	0	0
736	574	41255;41256;41257;41258;41259;41260;41261;41262;41263;41264;41265;41266;41267;41268;41269;41270;41271;41272;41273;41274;41275;41276;41277;41278;41279;41280;41281;41282;41283;41284;41285;41286;41287;41288;41289;41290;41291;41292;41293;41294;41295;41296;41297;41298;41299;41300;41301;41302;41303;41304;41305;41306;41307;41308;41309;41310;41311;41312;41313;41314;41315;41316;41317;41318;41319;41320;413…	gi|357120855	260	>gi|357120855|ref|XP_003562140.1| PREDICTED: bromodomain-containing protein DDB_G0270170-like [Brachypodium distachyon]	1	63.1529	1	S	0.000388543	115.04	_DVS(ph)PDLSNPK_	DVS(1)PDLSNPK	DVS(63.15)PDLS(-63.15)NPK	3	1	1151.5	0.32622	900220000	950200000	1028900000	1064900000	1142300000	1139900000	1114600000	1195800000	1169200000
738	574	132525;132526;132527;132528;132529;132530;132531;132532;132533;132534;132535;132536;132537;132538;132539;132540;132541;132542;132543	gi|357120855	66	>gi|357120855|ref|XP_003562140.1| PREDICTED: bromodomain-containing protein DDB_G0270170-like [Brachypodium distachyon]	1	111.231	1	S	1.6067e-50	210.64	_RDPNPS(ph)DDEEDLGAGSGR_	RDPNPS(1)DDEEDLGAGSGR	RDPNPS(111.23)DDEEDLGAGS(-111.23)GR	6	2	983.892	0.52615	42761000	67568000	78506000	79927000	85197000	59587000	56856000	67093000	72147000
740	576	42063;42064;42065;42066;42067;42068;42069;42070;42071;42072;42073;42074;42075;42076;42077;42078;42079;42080	gi|357120896	99	>gi|357120896|ref|XP_003562160.1| PREDICTED: myosin-1-like [Brachypodium distachyon]	1	72.6609	1	S	2.47367e-08	99.441	_EAAPS(ph)PRPLAPPPPTETK_	EAAPS(1)PRPLAPPPPTETK	EAAPS(72.66)PRPLAPPPPT(-72.66)ET(-79.96)K	5	2	968.482	-1.0195	0	0	11680000	16043000	0	0	26147000	25775000	22450000
741	578	144568;144569;144570;144571	gi|357120918;gi|357126007	86;79	>gi|357120918|ref|XP_003562171.1| PREDICTED: auxin-repressed 12.5 kDa protein-like [Brachypodium distachyon];>gi|357126007|ref|XP_003564680.1| PREDICTED: auxin-repressed 12.5 kDa protein-like [Brachypodium distachyon]	1	40.3775	1	S	0.00623415	90.689	_S(ph)IGANLFDR_	S(1)IGANLFDR	S(40.38)IGANLFDR	1	2	536.745	0.98268	13890000	0	16848000	0	0	0	0	0	0
743	580	67865;67876;67877;67880;67886;67911;67912;67913	gi|357121002;gi|721626550	598;598	>gi|357121002|ref|XP_003562211.1| PREDICTED: protein WEAK CHLOROPLAST MOVEMENT UNDER BLUE LIGHT 1-like [Brachypodium distachyon];>gi|721626550|ref|XP_010229327.1| PREDICTED: protein WEAK CHLOROPLAST MOVEMENT UNDER BLUE LIGHT 1-like [Brachypodium distachyon	1	44.6624	1;2	S	0.0002318	91.076	_GGS(ph)NPHILS(ph)PR_	GGS(1)NPHILS(1)PR	GGS(44.66)NPHILS(44.66)PR	3	2	647.771	5.6936	0	31842000	0	0	15419000	18004000	37564000	23499000	22377000
744	580	67863;67864;67866;67867;67868;67869;67870;67871;67872;67873;67874;67875;67878;67879;67881;67882;67883;67884;67885;67887;67888;67889;67890;67891;67892;67893;67894;67895;67896;67897;67898;67899;67900;67901;67902;67903;67904;67905;67906;67907;67908;67909;67910;67911;67912;67913	gi|357121002;gi|721626550	604;604	>gi|357121002|ref|XP_003562211.1| PREDICTED: protein WEAK CHLOROPLAST MOVEMENT UNDER BLUE LIGHT 1-like [Brachypodium distachyon];>gi|721626550|ref|XP_010229327.1| PREDICTED: protein WEAK CHLOROPLAST MOVEMENT UNDER BLUE LIGHT 1-like [Brachypodium distachyon	1	44.6624	1;2	S	4.95677e-07	163.33	_GGS(ph)NPHILS(ph)PR_	GGS(1)NPHILS(1)PR	GGS(44.66)NPHILS(44.66)PR	9	2	647.771	5.6936	422400000	384170000	390630000	300310000	303130000	275770000	579640000	610420000	581210000
747	581	13771;13772	gi|357121030;gi|357121032;gi|721607854;gi|721607858;gi|721607861;gi|721607864;gi|721607867	66;66;66;66;66;66;66	>gi|357121030|ref|XP_003562225.1| PREDICTED: F-box/LRR-repeat protein 17-like isoform X1 [Brachypodium distachyon];>gi|357121032|ref|XP_003562226.1| PREDICTED: F-box/LRR-repeat protein 17-like isoform X2 [Brachypodium distachyon];>gi|721607854|ref|XP_01023	1	77.4281	1	S	4.72025e-08	106.31	_ALS(ph)FDDAATPTSPEK_	ALS(1)FDDAATPTSPEK	ALS(77.43)FDDAAT(-77.43)PT(-86.17)S(-90.42)PEK	3	2	815.356	0.2438	0	0	0	11422000	0	0	0	0	0
756	591	60448;60449;60450;60451;60452;60453;60454;60455;60456;60457;60458;60459;60460;60461;60462;60463;60464;60465;60466;60467;60468;60469;60470;60471;60472	gi|357121219	631	>gi|357121219|ref|XP_003562318.1| PREDICTED: uncharacterized protein LOC100841401 [Brachypodium distachyon]	1	81.5653	1	S	0.00120872	81.565	_FGEDAAPS(ph)KR_	FGEDAAPS(1)KR	FGEDAAPS(81.57)KR	8	2	579.253	-0.87791	70853000	75191000	73450000	147230000	41199000	85441000	33963000	45300000	39717000
761	600	123367;123368;123369;123370;123371;123372;123373;123374;123375;123376;123377;123378;123379;123380;123381;123382	gi|357121297	455	>gi|357121297|ref|XP_003562357.1| PREDICTED: ABC transporter F family member 4 [Brachypodium distachyon]	1	75.358	1	S	3.5162e-14	120.75	_NVANDDDS(ph)VKPADLPQK_	NVANDDDS(1)VKPADLPQK	NVANDDDS(75.36)VKPADLPQK	8	2	953.433	0.82551	37715000	19026000	0	68232000	72209000	84562000	71976000	62624000	68419000
785	619	147584;147585;147586;147587;147588;147589;147590;147591;147592	gi|357121462	206	>gi|357121462|ref|XP_003562439.1| PREDICTED: zinc finger CCCH domain-containing protein 53-like [Brachypodium distachyon]	1	83.9915	1	S	1.58617e-35	152.32	_S(ph)PGGDAGVFPYGAGWAHGHR_	S(1)PGGDAGVFPYGAGWAHGHR	S(83.99)PGGDAGVFPY(-83.99)GAGWAHGHR	1	3	692.634	-0.57688	38824000	66553000	69779000	82460000	84916000	71094000	32354000	42952000	36202000
791	626	60561;60562;60563;60564;60565;60566;60567;60568;60569;60570;60571;60572;60573;60574;60575;60576;60577;60578;60579;60580;60581;60582;60583;60584;60585;60586;60587	gi|357121536	23	>gi|357121536|ref|XP_003562475.1| PREDICTED: PTI1-like tyrosine-protein kinase 1 [Brachypodium distachyon]	1	129.11	1	S	2.70891e-36	244.88	_FGGEEDDHDM(ox)EHS(ph)K_	FGGEEDDHDMEHS(1)K	FGGEEDDHDMEHS(129.11)K	13	2	864.796	-0.12384	97727000	96464000	98281000	218420000	164650000	168580000	106970000	94698000	116340000
795	630	98534;98535;98536;98537;98538;98539;98540;98541;98542;98543;98544;98545;98546;98547;98548;98549;98550;98551;98552;98553;98554;98555;98556;98557;98558;98559;98560;98561;98562;98563;98564;98565;98566;98567;98568;98569	gi|357121567	80	>gi|357121567|ref|XP_003562490.1| PREDICTED: probable serine/threonine-protein kinase At1g54610 [Brachypodium distachyon]	1	40.5891	1	S	0.00153131	109.66	_LGGS(ph)FANK_	LGGS(1)FANK	LGGS(40.59)FANK	4	2	437.197	0.1845	478650000	586790000	586640000	806990000	689650000	804730000	611990000	655910000	660410000
797	633	109885;109886;109887;109888;109889;109890;109891;109892;109893;109894;109895;109896;109897;109898;109899;109900;109901;109902;109903;109904;109905;109906;109907;109908;109909;109910;109911;109912;109913;109914;109915	gi|357121588	8	>gi|357121588|ref|XP_003562500.1| PREDICTED: potassium transporter 7 [Brachypodium distachyon]	1	38.44	1	S	1.08576e-05	129.54	_(ac)MDEEIGAS(ph)PR_	MDEEIGAS(1)PR	MDEEIGAS(38.44)PR	8	2	613.742	-1.8352	268860000	235970000	233080000	384240000	357320000	390840000	331510000	323000000	327510000
801	636	41229;41230;41231;41232;41233;41234;41235;41236;122060;122061;122062;122063;122064;122065;122066;122067;122068;122069	gi|357121608	508	>gi|357121608|ref|XP_003562510.1| PREDICTED: nucleolar protein 56-like [Brachypodium distachyon]	1	128.223	1	S	1.87048e-07	155.09	_NRDVS(ph)EDAEPK_	NRDVS(1)EDAEPK	NRDVS(128.22)EDAEPK	5	2	670.28	-0.73336	45971000	42267000	35766000	128890000	142500000	124620000	118890000	114980000	112110000
805	641	73087;73088;73089;73090;73091;73092;73093;73094;73095;73096;73097;73098	gi|357121647	152	>gi|357121647|ref|XP_003562529.1| PREDICTED: 30S ribosomal protein S6 alpha, chloroplastic [Brachypodium distachyon]	1	85.748	1	S	3.48848e-06	125.54	_GVIPLAYS(ph)IR_	GVIPLAYS(1)IR	GVIPLAY(-85.75)S(85.75)IR	8	2	584.81	-0.14895	2058600	0	29260000	16056000	12560000	13506000	15929000	15931000	15010000
816	651	96475;96476;96477;96478;96479;96480;96481;96482	gi|357121723	344	>gi|357121723|ref|XP_003562567.1| PREDICTED: pre-mRNA-splicing factor SYF1 [Brachypodium distachyon]	1	187.618	1	S	7.42165e-87	239.56	_LEAAEEDDDAGS(ph)DEDDEGGRK_	LEAAEEDDDAGS(1)DEDDEGGRK	LEAAEEDDDAGS(187.62)DEDDEGGRK	12	2	1151.93	0.22754	0	15710000	13568000	56931000	45942000	48438000	14017000	17075000	14741000
824	660	14639;14640;14641;14642;14643;14644;14645;14646	gi|357121868	574	>gi|357121868|ref|XP_003562639.1| PREDICTED: uncharacterized protein LOC100836004 [Brachypodium distachyon]	1	86.5477	1	S	0.000350359	86.548	_AMES(ph)PDRDQIDR_	AMES(1)PDRDQIDR	AMES(86.55)PDRDQIDR	4	2	756.811	-1.9099	34666000	36276000	35130000	48294000	65614000	44916000	0	0	4520200
831	663	112582;112583;112584;112585;112586;112587;112588;112589;112590;112591;112592;112593;112594;112595;112596;112597;112598;112599;112600;112601;112602;112603;112604;112605;112606;112607;112608;112609;112610;112611;112612;112613;112614;112615;112616;112617;112618;112619;112620;112621;112622;112623;112624;112625;112626;112627;112628;112629;112630;112631;112632;112633;112634;112635	gi|357121924	791	>gi|357121924|ref|XP_003562667.1| PREDICTED: protein WEAK CHLOROPLAST MOVEMENT UNDER BLUE LIGHT 1-like [Brachypodium distachyon]	1	67.3171	1	S	0.00263143	121.09	_MGS(ph)LLSR_	MGS(1)LLSR	MGS(67.32)LLS(-67.32)R	3	2	422.193	-0.42092	1044100000	955610000	1070400000	958200000	1010300000	1039200000	983550000	1019600000	1018600000
832	664	102811;102812;102813;102814;102815;102816;102817;102818;102819;102820;102821;102822;102823;102824;102825;102826;102827;102828;102829;102830;102831;102832;102833;102834;102835;102836;102837;102838;102839;102840;102841;102842;102843;102844;102845;102846;102847;102848;102849;102850;102851;102852;102853;102854;102855;102856;102857;102858;102859;102860;102861	gi|357121928	99	>gi|357121928|ref|XP_003562669.1| PREDICTED: CDPK-related kinase 5-like [Brachypodium distachyon]	1	54.0069	1	S	0.000275373	105.66	_LPFPPPS(ph)PAK_	LPFPPPS(1)PAK	LPFPPPS(54.01)PAK	7	2	565.786	0.56698	110720000	103320000	62071000	124690000	117850000	119760000	109550000	119440000	119330000
833	664	126130;126131;126132;126133;126134;126135;126136;126137;126138;126139;126140;126141;126142;126143;126144;126145;126146;126147;126148;126149;126150	gi|357121928	17	>gi|357121928|ref|XP_003562669.1| PREDICTED: CDPK-related kinase 5-like [Brachypodium distachyon]	1	85.6887	1	S	4.2227e-39	248.81	_PLTHDANDGS(ph)PPR_	PLTHDANDGS(1)PPR	PLT(-85.69)HDANDGS(85.69)PPR	10	2	728.814	0.77817	122300000	121640000	139220000	180860000	185920000	175540000	151110000	121160000	102570000
834	666	16787;16788;16789;16790	gi|357121978	274	>gi|357121978|ref|XP_003562693.1| PREDICTED: uncharacterized protein LOC100826948 [Brachypodium distachyon]	1	40.552	1	S	0.00935701	64.244	_APS(ph)RDFLGGIR_	APS(1)RDFLGGIR	APS(40.55)RDFLGGIR	3	2	634.811	0.33946	0	0	18957000	0	4645700	0	0	0	0
838	671	124897;124898;124899;124900;124901;124902;124903;124904;124905;124906;124907;124908;124909;124910;124911;124912	gi|357122032	4	>gi|357122032|ref|XP_003562720.1| PREDICTED: nuclear transcription factor Y subunit B-1-like [Brachypodium distachyon]	1	113.842	1	S	1.49144e-87	245.11	_PDS(ph)DNEDSGGGGGIGGGGNNK_	PDS(1)DNEDSGGGGGIGGGGNNK	PDS(113.84)DNEDS(-113.84)GGGGGIGGGGNNK	3	2	970.866	-0.29012	74313000	68774000	69153000	199440000	188890000	171080000	151220000	137760000	162690000
843	674	122682;122683;122684;122685	gi|357122125	649	>gi|357122125|ref|XP_003562766.1| PREDICTED: probable serine/threonine-protein kinase At1g54610 [Brachypodium distachyon]	1	53.9948	1	S	1.2091e-111	199.68	_NS(ph)MKDDHNHGER_	NS(1)MKDDHNHGER	NS(53.99)MKDDHNHGER	2	3	507.196	0.40416	720970	0	0	0	0	0	0	0	9155600
847	679	53504;53505;53506;53507;53508;53509;53510;53511;53512;53513;53514;53515;53516;53517;53518;53519;53520;53521;53522;53523	gi|357122209	187	>gi|357122209|ref|XP_003562808.1| PREDICTED: heterogeneous nuclear ribonucleoprotein 1 [Brachypodium distachyon]	1	48.7409	1	S	0.00682565	74.849	_EQS(ph)PGPVAR_	EQS(1)PGPVAR	EQS(48.74)PGPVAR	3	2	510.729	0.47731	755540000	1077500000	737370000	1162800000	1058100000	1168700000	1569600000	1523100000	1433300000
850	679	147263;147264;147265;147266;147267	gi|357122209	194	>gi|357122209|ref|XP_003562808.1| PREDICTED: heterogeneous nuclear ribonucleoprotein 1 [Brachypodium distachyon]	1	153.042	1	S	9.87372e-08	174.59	_S(ph)PAGGQNYAISR_	S(1)PAGGQNYAISR	S(153.04)PAGGQNY(-153.04)AIS(-166.68)R	1	2	650.788	1.3232	170270000	224480000	0	0	0	0	13138000	0	8984900
851	680	91555;91556;91557;91558;91559;91560;91561;91562;91563;91564;91565;91566;91567;91568;91569;91570;91571;91572;91573;91574;91575;91576;91577;91578;91579;91580;91581;91582;91583;91584;91585;91586	gi|357122211;gi|721610802	428;428	>gi|357122211|ref|XP_003562809.1| PREDICTED: uncharacterized protein LOC100836313 [Brachypodium distachyon];>gi|721610802|ref|XP_010236289.1| PREDICTED: uncharacterized protein LOC100836313 [Brachypodium distachyon]	1	84.957	1	S	8.75903e-13	138.44	_KPTAGAPQDKS(ph)PK_	KPTAGAPQDKS(1)PK	KPT(-84.96)AGAPQDKS(84.96)PK	11	3	468.901	0.98589	19195000	26030000	18017000	35117000	42533000	49017000	16507000	97799000	65484000
855	681	140145;140146;140147;140148;140149;140150;140151;140152;140153;140154;140155;140156;140157;140158;140159;140160;140161;140162;140163;140164;140165;140166;140167;140168	gi|357122217	105	>gi|357122217|ref|XP_003562812.1| PREDICTED: probable WRKY transcription factor 20 [Brachypodium distachyon]	1	93.3807	1	S	1.07883e-06	139.3	_SAHPDILPS(ph)PR_	SAHPDILPS(1)PR	S(-93.38)AHPDILPS(93.38)PR	9	2	635.303	0.85217	22018000	95829000	110570000	105510000	117300000	116330000	103560000	151010000	130690000
861	684	112244;112245;112246;112247;112248;112249;112250;112251;112252;112253;112254;112255;112256;112257;112258;112259;112260;112261;112262;112263;112264;112265;112266;112267;112268;112269	gi|357122257	285	>gi|357122257|ref|XP_003562832.1| PREDICTED: probable succinyl-CoA ligase [ADP-forming] subunit alpha, mitochondrial [Brachypodium distachyon]	1	63.8937	1	S	0.00120654	72.417	_MGHAGAIVS(ph)GGK_	MGHAGAIVS(1)GGK	MGHAGAIVS(63.89)GGK	9	2	582.765	-0.481	9681900	39623000	82605000	49733000	59591000	133520000	50120000	60376000	77658000
865	688	97582;97583;97584;97585;97586;97587;97588;97589;97590;97591;97592;97593;97594;97595;97596;97597;97598;97599;97600;97601;97602;97603;97604;97605;97606;97607;97608;97609;97610;97611;97612;97613;97614;97615;97616	gi|357122311	614	>gi|357122311|ref|XP_003562859.1| PREDICTED: probable serine/threonine-protein kinase WNK1 [Brachypodium distachyon]	1	107.788	1	S	0.00145659	110.47	_LES(ph)FHLGK_	LES(1)FHLGK	LES(107.79)FHLGK	3	2	505.739	0.5901	839090000	695340000	891310000	923160000	924140000	984630000	604460000	710900000	694430000
868	691	143879;143880;143881;143882;143883;143884;143885;143886;143887;143888;143889;143890;143891;143892	gi|357122335	1192	>gi|357122335|ref|XP_003562871.1| PREDICTED: myosin-3 [Brachypodium distachyon]	1	62.9595	1	S	6.24489e-08	103.17	_S(ph)GQIGSNMNPDDELR_	S(1)GQIGSNMNPDDELR	S(62.96)GQIGS(-62.96)NMNPDDELR	1	2	856.851	0.6805	20694000	3714600	26578000	32329000	10339000	17967000	18875000	17357000	28053000
871	694	157538;157539;157540;157541;157542;157543;157544;157545;157546;157547;157548;157549;157550;157551;157552;157553;157554;157555	gi|357122357	205	>gi|357122357|ref|XP_003562882.1| PREDICTED: probable ADP-ribosylation factor GTPase-activating protein AGD5 [Brachypodium distachyon]	1	70.9917	1	S	1.43132e-12	128.74	_VASPPQPAKS(ph)PAK_	VASPPQPAKS(1)PAK	VAS(-70.99)PPQPAKS(70.99)PAK	10	2	679.347	0.3896	53045000	65750000	60653000	182090000	178420000	147770000	227570000	212690000	232860000
872	697	165273;165274;165275;165276;165277;165278;165279;165280;165281;165282;165283;165284;165285;165286;165287;165288;165289;165290	gi|357122373	414	>gi|357122373|ref|XP_003562890.1| PREDICTED: probable protein phosphatase 2C 64 [Brachypodium distachyon]	1	110.838	1	S	6.96136e-05	158.56	_VNS(ph)LVQLPR_	VNS(1)LVQLPR	VNS(110.84)LVQLPR	3	2	553.292	-0.3685	50108000	56301000	52772000	72840000	70743000	92035000	57914000	61567000	56021000
876	703	33529;33530;33531;33532;33533;33534;33535;33536;33537;33538;33539;33540;33541;33542;33543;33544;33545;33546;33547;33548;33549	gi|357122393	41	>gi|357122393|ref|XP_003562900.1| PREDICTED: remorin-like [Brachypodium distachyon]	1	105.17	1	S	0.000429375	111.63	_DIHALS(ph)PPR_	DIHALS(1)PPR	DIHALS(105.17)PPR	6	2	543.261	0.36729	81118000	87163000	83141000	76656000	84702000	78602000	58010000	51708000	48950000
880	705	69265;69266;69267;69268;69269	gi|357122403	493	>gi|357122403|ref|XP_003562905.1| PREDICTED: zinc finger CCCH domain-containing protein 50-like [Brachypodium distachyon]	1	75.5247	1	S	0.000281287	111.52	_GLLS(ph)PVNTNR_	GLLS(1)PVNTNR	GLLS(75.52)PVNT(-75.52)NR	4	2	575.784	5.9218	0	1686300	3138100	0	35426000	0	0	0	142350000
883	705	78352;78353;78354;78355;78356;78357;78358;78359;78360;78361;78362;78363;78364;78365;78366;78367;78368;78369;78370;78371;78372;78373;78374;78375;78376;78377;78378;78379;78380;78381;78382;78383;78384;78385;78386;78387;78388;78389	gi|357122403	343	>gi|357122403|ref|XP_003562905.1| PREDICTED: zinc finger CCCH domain-containing protein 50-like [Brachypodium distachyon]	1	79.335	1	S	1.6052e-20	178.14	_HVPHNSGAGLLS(ph)PR_	HVPHNSGAGLLS(1)PR	HVPHNS(-79.33)GAGLLS(79.33)PR	12	3	507.916	-0.37816	380160000	340980000	374510000	392590000	414560000	405190000	340290000	391340000	357290000
887	712	2873;2874;2875;2876;2877;2878;2879;2880	gi|357122478	632	>gi|357122478|ref|XP_003562942.1| PREDICTED: acyl-CoA-binding domain-containing protein 4 [Brachypodium distachyon]	1	71.9348	1	S	0.00140792	81.703	_AAS(ph)EQAALDAK_	AAS(1)EQAALDAK	AAS(71.93)EQAALDAK	3	2	577.758	-0.7971	0	0	34247000	36214000	40288000	36075000	0	0	35199000
889	712	163663;163664;163665;163666;163667;163668;163669;163670;163671;163672;163673;163674;163675;163676;163677;163678;163679;163680	gi|357122478	515	>gi|357122478|ref|XP_003562942.1| PREDICTED: acyl-CoA-binding domain-containing protein 4 [Brachypodium distachyon]	1	134.807	1	S	5.59434e-21	137.39	_VLEPEVEIS(ph)QDGK_	VLEPEVEIS(1)QDGK	VLEPEVEIS(134.81)QDGK	9	2	761.855	-2.5676	43788000	13934000	32706000	47311000	51406000	44248000	21948000	15185000	19874000
894	719	13294;13295;13296;13297;13298;13299;13300;13301;13302;13303;13304;13305;13306;13307;13308;13309;13310;13311;13312;13313	gi|357122620;gi|721604571	290;290	>gi|357122620|ref|XP_003563013.1| PREDICTED: translocase of chloroplast 159, chloroplastic-like [Brachypodium distachyon];>gi|721604571|ref|XP_010238886.1| PREDICTED: translocase of chloroplast 159, chloroplastic-like [Brachypodium distachyon]	1	83.964	1	S	2.47074e-12	119.23	_ALLNDDS(ph)DAEGNM(ox)PK_	ALLNDDS(1)DAEGNMPK	ALLNDDS(83.96)DAEGNMPK	7	2	843.34	0.11248	170960000	212710000	257710000	414570000	428330000	434130000	375020000	427360000	419560000
907	723	35760;35761;35762;35763;35764;35765;35766;35767;35768;35769;35770;35771;35772;35773;35774;35775;35776;35777;35778;35779;35780;35781;35782;35783;35784;35785;35786;35787;35788;35789;35790;35791;35792;35793;35794;35795;35796;35797;35798;35799;35800;35801;35802;35803;35804;35805;35806;35807;35808;35809;35810;35811;35812;35813;35814;35815;35816;35817;35818;35819	gi|357122647	349	>gi|357122647|ref|XP_003563026.1| PREDICTED: serine/threonine-protein kinase PRP4 homolog [Brachypodium distachyon]	1	79.474	1	S	0.0050904	103.74	_DLS(ph)PHAR_	DLS(1)PHAR	DLS(79.47)PHAR	3	2	438.192	0.40455	1149300000	1175700000	1275300000	1612300000	1823300000	1678900000	1794700000	1682100000	1495200000
908	723	77255;77256;77257;77258;77259;77260;77261;77262;77263;77264;77265;77266;77267;77268;77269;77270;77271;77272;77273;77274;77275;77276;77277;77278;77279;77280;77281;77282;77283;77284;77285;77286;77287;77288;77289;77290;77291;77292;77293;77294;77295;77296;77297;77298;77299;77300;77301;77302;77303;77304	gi|357122647	534	>gi|357122647|ref|XP_003563026.1| PREDICTED: serine/threonine-protein kinase PRP4 homolog [Brachypodium distachyon]	1	84.8377	1	S	0.000149344	127.03	_HRS(ph)PPASHR_	HRS(1)PPASHR	HRS(84.84)PPAS(-84.84)HR	3	3	375.508	-0.62822	492840000	449700000	731860000	449230000	1354000000	2167600000	410500000	1020000000	949790000
909	723	94129;94130;94131;94132;94133;94134;94135;94136;94137;94138;94139;94140;94141;94142;94143;94144;94145;94146;94147;94148;94150;94151;94152;94153;94154;94155;94156;94157;94158;94159;94160	gi|357122647	321	>gi|357122647|ref|XP_003563026.1| PREDICTED: serine/threonine-protein kinase PRP4 homolog [Brachypodium distachyon]	1	50.6591	1;2	S	0.00186485	101.53	_LAHS(ph)RS(ph)PPAR_	LAHS(1)RS(1)PPAR	LAHS(50.66)RS(50.66)PPAR	4	2	626.273	-0.15673	65895000	73727000	121880000	101190000	42628000	65065000	146190000	91762000	42266000
910	723	94129;94130;94131;94132;94133;94134;94135;94136;94137;94138;94139;94140;94141;94142;94143;94144;94145;94146;94147;94148;94149	gi|357122647	323	>gi|357122647|ref|XP_003563026.1| PREDICTED: serine/threonine-protein kinase PRP4 homolog [Brachypodium distachyon]	1	50.6591	1;2	S	0.00186485	101.53	_LAHS(ph)RS(ph)PPAR_	LAHS(1)RS(1)PPAR	LAHS(50.66)RS(50.66)PPAR	6	2	626.273	-0.15673	62835000	67962000	125080000	94465000	31220000	54692000	137580000	88045000	38953000
911	723	110876;110877;110878;110879;110880;110881;110882;110883;110884;110885;110886;110887;110888;110889;110890;110891;110892;110893;110894;110895;110896;110897;110898;110899;110900;110901;110902;110903;110904;110905;110906;110907;110908;110909;110910;110911;110912;110913;110914;110915;110916;110917;110918;110919;110920;110921;110922;110923;110924;110925;110926;110927;110928;110929;110930;110931;110932	gi|357122647	5	>gi|357122647|ref|XP_003563026.1| PREDICTED: serine/threonine-protein kinase PRP4 homolog [Brachypodium distachyon]	1	78.6329	1	S	0.000132217	132.88	_(ac)M(ox)DYIS(ph)PER_	MDYIS(1)PER	MDY(-78.63)IS(78.63)PER	5	2	574.72	-0.017944	1083000000	1134100000	1274300000	1508300000	1418800000	1408700000	1346500000	1359300000	1406000000
913	723	137133;137134;137135;137136;137137;137138;137139;137140;137141;137142;137143;137144;137145;137146;137147;137148;137149;137150;137151;137152;137153;137154;137155;137156;137157;137158;137159;137160;137161;137162;137163;137164;137165;137166;137167;137168;137169;137170;137171;137172;137173	gi|357122647	549	>gi|357122647|ref|XP_003563026.1| PREDICTED: serine/threonine-protein kinase PRP4 homolog [Brachypodium distachyon]	1	118.905	1	S	2.28401e-05	132.32	_RPWS(ph)PPANR_	RPWS(1)PPANR	RPWS(118.9)PPANR	4	2	580.772	-0.2782	300950000	267460000	260200000	517030000	530980000	529280000	389970000	416910000	433470000
918	725	120970;120971;120972;120973;120974;120975;120976;120977;120978;120979;120980;120981;120982;120983;120984;120985;120986;120987	gi|357122655	333	>gi|357122655|ref|XP_003563030.1| PREDICTED: ATP synthase subunit gamma, chloroplastic [Brachypodium distachyon]	1	77.7851	1	S	0.0016892	107.95	_NLS(ph)IIYNR_	NLS(1)IIYNR	NLS(77.79)IIY(-77.79)NR	3	2	536.763	-0.95826	48973000	58626000	71994000	54828000	63777000	55009000	51658000	56044000	66434000
922	727	166853;166854;166855;166856;166857;166858;166859;166860;166861;166862;166863;166864;166865;166866;166867;166868	gi|357122687	182	>gi|357122687|ref|XP_003563046.1| PREDICTED: intersectin-1 [Brachypodium distachyon]	1	80.7033	1	S	3.38242e-09	173.28	_VRES(ph)PIAENTTK_	VRES(1)PIAENTTK	VRES(80.7)PIAENT(-80.7)T(-95.5)K	4	2	712.843	0.051507	26638000	31921000	33347000	52252000	26586000	23801000	28392000	36589000	35972000
925	729	147856;147858;147859;147860;147861;147862;147863;147864;147865;147866;147867;147868;147869;147870;147871;147872	gi|357122691	253	>gi|357122691|ref|XP_003563048.1| PREDICTED: pre-mRNA-splicing factor ATP-dependent RNA helicase PRP16 [Brachypodium distachyon]	1	82.2415	1	S	2.13814e-08	125.22	_SPMLAAAS(ph)PDAR_	SPMLAAAS(1)PDAR	S(-82.24)PMLAAAS(82.24)PDAR	8	2	633.781	0.34706	40769000	25476000	66592000	106520000	49999000	90885000	28592000	31364000	26673000
934	733	146812;146813;146814;146815;146816;146817	gi|357122723	888	>gi|357122723|ref|XP_003563064.1| PREDICTED: squamosa promoter-binding-like protein 6 [Brachypodium distachyon]	1	75.1158	1	S	0.00195494	77.776	_S(ph)MPMAPQPVSR_	S(1)MPMAPQPVSR	S(75.12)MPMAPQPVS(-75.12)R	1	2	640.78	-0.70433	15011000	13838000	0	51117000	46660000	0	0	25316000	0
941	737	128438;128439;128440;128441;128442;128443;128444;128445;128446;128447	gi|357122751;gi|721611949	6;6	>gi|357122751|ref|XP_003563078.1| PREDICTED: putative casein kinase II subunit beta-4 isoform X1 [Brachypodium distachyon];>gi|721611949|ref|XP_010238132.1| PREDICTED: putative casein kinase II subunit beta-4 isoform X2 [Brachypodium distachyon]	1	44.4565	1	S	0.0140117	60.345	_QGS(ph)AGAGLDR_	QGS(1)AGAGLDR	QGS(44.46)AGAGLDR	3	2	506.216	0.0019561	15476000	0	11022000	27328000	30742000	28596000	31338000	31767000	29705000
942	738	52438;52439;52440;52441;52442;52443;52444;52445;52446;52447;52448;52449;52450;52451;52452;52453;52454;52455;52456;52457;52458;52459;52460;52461;52462;52463;52464;52465;52466;52467;52468;52469	gi|357122767	332	>gi|357122767|ref|XP_003563086.1| PREDICTED: calmodulin-binding transcription activator 5-like [Brachypodium distachyon]	1	34.7208	1	S	0.000509219	132.88	_ENS(ph)LGLWK_	ENS(1)LGLWK	ENS(34.72)LGLWK	3	2	513.736	-0.10917	279040000	281530000	296770000	414410000	444210000	468180000	228130000	239030000	200770000
944	739	126241;126242;126243;126244;126245;126246;126247;126248;126249;126250;126251;126252;126253;126254;126255;126256;126257;126258	gi|357122799	6	>gi|357122799|ref|XP_003563102.1| PREDICTED: uncharacterized Rho GTPase-activating protein At5g61530 [Brachypodium distachyon]	1	83.7828	1	S	0.00298015	115.71	_PPVES(ph)PR_	PPVES(1)PR	PPVES(83.78)PR	5	2	431.197	0.17542	78019000	71896000	107490000	118840000	100640000	90033000	120450000	117670000	160640000
950	742	146496;146497;146498;146499;146500;146501;146502;146503;146504;146505;146506;146507;146508;146509;146510	gi|357122864	243	>gi|357122864|ref|XP_003563134.1| PREDICTED: thioredoxin-like protein CDSP32, chloroplastic [Brachypodium distachyon]	1	67.4819	1	S	1.00378e-06	136.53	_S(ph)MADTTVFAR_	S(1)MADTTVFAR	S(67.48)MADT(-67.48)T(-91.5)VFAR	1	2	589.749	-0.28571	47252000	40420000	54967000	52499000	53305000	51129000	0	34806000	45112000
954	746	52836;52837;52838;52839;52840;52841;52842;52843;52844;52845;52846;52847;52848;52849;52850;52851;52852;52853;52854;52855;52856;52857;52858;52859;52860;52861;52862;52863;52864;52865;52866;52867;52868;52869;52870;52871;52872;52873;52874;52875;114528;114529;114530;114531;114532;114533;114534;114535;114536;114537;114538;114539;114540;114541;114542;114543;114544;114545;114546;114547;114548;114549;11455…	gi|357122908	60	>gi|357122908|ref|XP_003563155.1| PREDICTED: E3 ubiquitin-protein ligase At1g12760-like [Brachypodium distachyon]	1	91.202	1	S	0.000452499	104.94	_MMREPS(ph)VAVR_	MMREPS(1)VAVR	MMREPS(91.2)VAVR	6	2	628.288	-0.55032	113290000	127810000	101000000	189300000	276830000	298020000	138760000	325230000	226660000
955	747	28765;28766;28767;28768;28769;28770;28771;28772;28773;28774;28775;28776;28777;28778;28779;28780;28781;28782;28783	gi|357122930	411	>gi|357122930|ref|XP_003563166.1| PREDICTED: calreticulin-like [Brachypodium distachyon]	1	78.0211	1	S	6.76926e-31	213.03	_DDS(ph)DDEKPQHANKDEK_	DDS(1)DDEKPQHANKDEK	DDS(78.02)DDEKPQHANKDEK	3	2	975.889	0.83779	1221600	2247600	2610900	7428000	3852800	5462300	31971000	35505000	17903000
960	750	11752;11753;11754;11755;11756;11757;11758;11759;11760;11761;11762;11763;11764;11765;11766;11767;11768;11769;11770;11771;11772;11773;11774;11775;11780;11781;11782;11783	gi|357122952	9	>gi|357122952|ref|XP_003563177.1| PREDICTED: probable aquaporin PIP2-1 [Brachypodium distachyon]	1	44.6323	1	S	3.09737e-39	161.68	_AKDEVM(ox)ES(ph)GGGHQDFAAK_	AKDEVMES(1)GGGHQDFAAK	AKDEVMES(44.63)GGGHQDFAAK	8	2	986.909	-0.067847	103090000	110840000	7862500	45335000	63884000	29597000	69218000	79926000	15062000
963	753	68131;68132;68133;68134;68135;68136;68137;68138;68139;68140;68141;68142;68143;68144;68145;68146	gi|357122982	660	>gi|357122982|ref|XP_003563192.1| PREDICTED: DEAD-box ATP-dependent RNA helicase 3, chloroplastic [Brachypodium distachyon]	1	46.4083	1	S	4.51495e-09	153.39	_GGWDS(ph)DGEGFGR_	GGWDS(1)DGEGFGR	GGWDS(46.41)DGEGFGR	5	2	660.238	-0.4725	575220000	567920000	620650000	621210000	598960000	597390000	675740000	594610000	628560000
968	757	104698;104699;104700;104701;104702;104703;104704;104705;104706;104707;104708;104709;104710;104711;104712;104713;104714;104715;104716;104717;104718	gi|721612600;gi|357123000;gi|721612606;gi|721612612	16;16;16;16	>gi|721612600|ref|XP_010239080.1| PREDICTED: uncharacterized protein LOC100826007 isoform X1 [Brachypodium distachyon];>gi|357123000|ref|XP_003563201.1| PREDICTED: serine/threonine-protein kinase 19 isoform X2 [Brachypodium distachyon];>gi|721612606|ref|XP	1	91.5183	1	S	3.7405e-20	145.33	_LRS(ph)PNDNDEHPLGR_	LRS(1)PNDNDEHPLGR	LRS(91.52)PNDNDEHPLGR	3	3	567.256	1.362	35183000	38050000	49718000	54637000	37212000	40268000	42286000	38554000	33996000
976	758	164205;164206;164209;164212;164213;164216;164217;164221;164222;164225;164226;164229;164230;164233;164234;164236;164237;164240;164244;164245;164248;164249;164250;164251;164252;164253;164254;164255	gi|357123002	1199	>gi|357123002|ref|XP_003563202.1| PREDICTED: clustered mitochondria protein homolog [Brachypodium distachyon]	1	76.9234	1;2	S	5.85622e-115	288.64	_VLSHSSENSNVAS(ph)PDVS(ph)PR_	VLSHSSENSNVAS(1)PDVS(1)PR	VLS(-149.28)HS(-135.45)S(-115.54)ENS(-76.92)NVAS(76.92)PDVS(113.82)PR	13	2	1071.45	0.016746	98377000	96498000	166170000	250660000	242530000	258210000	157210000	177000000	169700000
977	758	164207;164208;164210;164211;164214;164215;164218;164219;164223;164224;164227;164228;164231;164232;164235;164238;164241;164242;164243;164246;164247;164248;164249;164250;164251;164252;164253;164254;164255	gi|357123002	1203	>gi|357123002|ref|XP_003563202.1| PREDICTED: clustered mitochondria protein homolog [Brachypodium distachyon]	1	113.818	1;2	S	5.44183e-81	255.58	_VLSHSSENSNVAS(ph)PDVS(ph)PR_	VLSHSSENSNVAS(1)PDVS(1)PR	VLS(-149.28)HS(-135.45)S(-115.54)ENS(-76.92)NVAS(76.92)PDVS(113.82)PR	17	2	1071.45	0.016746	63184000	105620000	84317000	200420000	215550000	234700000	144820000	84872000	92999000
978	758	165056;165057;165058;165059;165060;165061;165062;165063;165064;165065;165066;165067;165068;165069;165070;165071;165072;165073;165074;165075;165076;165077;165078;165079;165080;165081;165082;165083;165084;165085;165086	gi|357123002	1263	>gi|357123002|ref|XP_003563202.1| PREDICTED: clustered mitochondria protein homolog [Brachypodium distachyon]	1	50.0792	1	S	2.91858e-12	121.99	_VNM(ox)NS(ph)PEEVFEDK_	VNMNS(1)PEEVFEDK	VNMNS(50.08)PEEVFEDK	5	2	817.326	1.3043	65607000	77632000	73619000	110690000	101540000	99195000	76305000	69497000	68510000
980	763	70015;70016;70017;70018;70019	gi|357123030	454	>gi|357123030|ref|XP_003563216.1| PREDICTED: uncharacterized protein LOC100830597 [Brachypodium distachyon]	1	76.4937	1	S	1.5977e-13	171.21	_GPFCGS(ph)PDINSR_	GPFCGS(1)PDINSR	GPFCGS(76.49)PDINS(-76.49)R	6	2	693.779	-0.82085	0	0	0	0	0	0	26598000	34359000	24719000
989	764	172573;172574;172575;172576;172578;172579;172581;172583;172585;172587	gi|357123075	1145	>gi|357123075|ref|XP_003563238.1| PREDICTED: epidermal growth factor receptor substrate 15-like 1 [Brachypodium distachyon]	1	70.0716	1	S	3.88946e-10	199.41	_YDS(ph)IDSNSDHDR_	YDS(1)IDSNSDHDR	Y(-70.07)DS(70.07)IDS(-106.92)NS(-128.76)DHDR	3	2	752.273	-0.12063	12334000	13737000	0	50480000	53913000	47387000	25469000	34222000	32061000
992	765	137723;137724;137725;137726;137727;137728;137729;137730;137731;137732;137733;137734;137735;137736;137737	gi|357123081;gi|721612841	169;169	>gi|357123081|ref|XP_003563241.1| PREDICTED: uncharacterized protein LOC100838971 [Brachypodium distachyon];>gi|721612841|ref|XP_010239482.1| PREDICTED: uncharacterized protein LOC100838971 [Brachypodium distachyon]	1	52.5002	1	S	0.00127296	89.507	_RRNES(ph)DEEVAR_	RRNES(1)DEEVAR	RRNES(52.5)DEEVAR	5	3	480.879	-2.5629	5734300	6768700	5312700	17753000	21720000	17766000	18018000	26097000	19167000
996	770	138338;138339;138340;138341;138342;138343;148074;148075;148076;148077;148078;148079;148080;148081;148082;148083;148084;148085;148086;148087;148088;148089;148090;148091;148092;148093;148094;148095;148096;148097;148098;148099;148100;148101	gi|357123127	188	>gi|357123127|ref|XP_003563264.1| PREDICTED: serine/arginine-rich splicing factor SR45a [Brachypodium distachyon]	1	92.4255	1	S	2.42555e-05	121.9	_S(ph)PPPMYSYR_	S(1)PPPMYSYR	S(92.43)PPPMY(-92.43)S(-103.27)Y(-119.05)R	1	2	589.241	-0.16125	186250000	157630000	160650000	315960000	227290000	346750000	258630000	287990000	283080000
997	770	145772;145773	gi|357123127	248	>gi|357123127|ref|XP_003563264.1| PREDICTED: serine/arginine-rich splicing factor SR45a [Brachypodium distachyon]	1	72.8875	1	S	0.000578035	122.33	_S(ph)LPYSPYR_	S(1)LPYSPYR	S(72.89)LPY(-72.89)S(-87.15)PY(-116.02)R	1	2	531.736	0.64211	23316000	17378000	0	0	0	0	0	0	0
998	771	144581;144582;144583;144584;144585;144586;144587;144588;144589;144590;144591;144592;144593;144594;144595;144596;144597	gi|721612939;gi|357123144	23;23	>gi|721612939|ref|XP_010239656.1| PREDICTED: uncharacterized protein LOC100822412 isoform X1 [Brachypodium distachyon];>gi|357123144|ref|XP_003563272.1| PREDICTED: uncharacterized protein LOC100822412 isoform X2 [Brachypodium distachyon]	1	85.6751	1	S	4.69095e-13	134.24	_S(ph)IHHQYQQQQQQR_	S(1)IHHQYQQQQQQR	S(85.68)IHHQY(-85.68)QQQQQQR	1	2	894.9	-0.19583	10863000	13512000	6349000	35704000	35788000	27217000	22425000	18712000	29120000
999	771	147760;147761;147762;147763;147764;147765;147766;147767;147768;147769;147770;147771;147772;147773	gi|721612939;gi|357123144	36;36	>gi|721612939|ref|XP_010239656.1| PREDICTED: uncharacterized protein LOC100822412 isoform X1 [Brachypodium distachyon];>gi|357123144|ref|XP_003563272.1| PREDICTED: uncharacterized protein LOC100822412 isoform X2 [Brachypodium distachyon]	1	96.5219	1	S	0.000280735	110.98	_S(ph)PLGPAYDAR_	S(1)PLGPAYDAR	S(96.52)PLGPAY(-96.52)DAR	1	2	563.75	-0.14713	57947000	74061000	72159000	99211000	81550000	98202000	75987000	76450000	83796000
1000	772	82367;82368;82369;82370;82371;82372;82373;82374;82375;82376;82377;82378;82379;82380;82381;82382;82383;82384;82385;82386	gi|357123148	442	>gi|357123148|ref|XP_003563274.1| PREDICTED: uncharacterized protein LOC100823037 [Brachypodium distachyon]	1	85.9581	1	S	0.00879713	85.958	_ILADRS(ph)PR_	ILADRS(1)PR	ILADRS(85.96)PR	6	2	504.255	-0.37937	53886000	73752000	53606000	97529000	118380000	90776000	49292000	56299000	35762000
1007	776	95174;95175;95176;95177;95178;95179;95180;95181;95182;95183;95184;95185;95186;95187;95188;95189;95190;95191	gi|357123200	73	>gi|357123200|ref|XP_003563300.1| PREDICTED: charged multivesicular body protein 1-like [Brachypodium distachyon]	1	77.1919	1	S	5.48566e-06	159.58	_LAS(ph)RLDAVVAR_	LAS(1)RLDAVVAR	LAS(77.19)RLDAVVAR	3	2	625.834	0.031538	71495000	62724000	71013000	59853000	58165000	58507000	30166000	40160000	38112000
1016	786	89892;89893;89894;89895;89896;89897;89898;89899;89900;89901;89902;89903	gi|357123358	100	>gi|357123358|ref|XP_003563378.1| PREDICTED: uncharacterized protein LOC100828672 [Brachypodium distachyon]	1	95.71	1	S	1.02086e-13	106.04	_KKPAADDGGGGFS(ph)LGGLFAK_	KKPAADDGGGGFS(1)LGGLFAK	KKPAADDGGGGFS(95.71)LGGLFAK	13	2	986.98	0.72544	0	50617000	81599000	57054000	53344000	49924000	21423000	17450000	16789000
1019	787	101279;101280;101281;101282;101283;101284;101285;101286;101287;101288;101289;101290;101291;101292;101293;101294;101295	gi|357123389;gi|721613564;gi|721613567	55;55;55	>gi|357123389|ref|XP_003563393.1| PREDICTED: OTU domain-containing protein DDB_G0284757-like [Brachypodium distachyon];>gi|721613564|ref|XP_010240590.1| PREDICTED: OTU domain-containing protein DDB_G0284757-like [Brachypodium distachyon];>gi|721613567|ref|	1	63.1262	1	S	3.96981e-10	175.28	_LLHLGS(ph)IPHTPR_	LLHLGS(1)IPHTPR	LLHLGS(63.13)IPHT(-63.13)PR	6	3	474.254	0.28466	23800000	27098000	45064000	58179000	47211000	60001000	17761000	25906000	18558000
1023	790	68147;68148;68149;68150;68151;68152;68153;68154	gi|357123412	616	>gi|357123412|ref|XP_003563404.1| PREDICTED: zinc finger CCCH domain-containing protein 45 [Brachypodium distachyon]	1	67.9221	1	S	1.2895e-41	156.67	_GHDTAGNS(ph)AADGAR_	GHDTAGNS(1)AADGAR	GHDT(-67.92)AGNS(67.92)AADGAR	8	2	690.27	0.61358	2759500	2208200	0	0	0	0	7922600	0	0
1024	791	5683;5684;5685;5686;5687;5688;5689;5690;5691;5692;5693;5694;5695;5696;5697;5698;5699;5700;5701;5702;5703;5704;5705;5706;5707;5708;5709;5710;5711;5712;5713;131578;131579;131580;131581;131582;131583;131584;131585;131586;131587;131588;131589;131590;131591;131592;131593;131594;131595;131596;131597	gi|357123420;gi|721613657	194;188	>gi|357123420|ref|XP_003563408.1| PREDICTED: uncharacterized protein LOC100839069 isoform X1 [Brachypodium distachyon];>gi|721613657|ref|XP_010240722.1| PREDICTED: uncharacterized protein LOC100839069 isoform X2 [Brachypodium distachyon]	1	86.9106	1	S	0.000157525	131.12	_RADS(ph)LGVIR_	RADS(1)LGVIR	RADS(86.91)LGVIR	4	2	533.774	0.45936	893840000	845390000	998080000	1170500000	1173800000	1198700000	924080000	884310000	853760000
1035	794	78476;78477;78478;78479;78480;78481;78482;78483;78484;78485;78486;78487;78488;78489;78490;78491;78492;78493;78494;78495;78496;78497;78498;78499;78500;78501;78502;78503;78504;78505;78506;78507;78508;78509;78510;78511;78512;78513;78514	gi|357123464	382	>gi|357123464|ref|XP_003563430.1| PREDICTED: calcium homeostasis endoplasmic reticulum protein [Brachypodium distachyon]	1	84.3508	1	S	1.41244e-149	325.06	_HVS(ph)PDPSTFSGAAQLTSK_	HVS(1)PDPSTFSGAAQLTSK	HVS(84.35)PDPS(-84.35)T(-97.99)FS(-162.74)GAAQLT(-263.79)S(-270.39)K	3	2	955.438	0.66447	516730000	529790000	523040000	593800000	625290000	623830000	467450000	447320000	451240000
1038	796	160372;160373;160374;160375;160376;160377;160378;160379;160380;160381;160382	gi|357123472	191	>gi|357123472|ref|XP_003563434.1| PREDICTED: 50S ribosomal protein L24, chloroplastic [Brachypodium distachyon]	1	73.985	1	S	0.0034525	103.55	_VFKEGDS(ph)E_	VFKEGDS(1)E	VFKEGDS(73.98)E	7	2	495.694	-0.35937	66874000	62887000	60660000	96187000	102760000	109800000	152660000	137930000	145570000
1044	797	142383;142384;142385;142386;142387;142388;142389;142390;142391;142392;142393;142394;142395;142396;142397;142398;142399;142400;142401	gi|721613872;gi|357123490	144;132	>gi|721613872|ref|XP_010227361.1| PREDICTED: ran-specific GTPase-activating protein 2-like isoform X1 [Brachypodium distachyon];>gi|357123490|ref|XP_003563443.1| PREDICTED: ran-specific GTPase-activating protein 2-like isoform X2 [Brachypodium distachyon]	1	77.6748	1	S	2.2267e-06	101.39	_SEVPIEAPS(ph)PLVK_	SEVPIEAPS(1)PLVK	S(-77.67)EVPIEAPS(77.67)PLVK	9	2	723.368	0.61624	53344000	63508000	63230000	83954000	84210000	84788000	55444000	58712000	62386000
1051	801	65648;65649;65650;65651;65652;65653;65654;65655;65656;65657;65658;65659;65660;65661;65662;65663;65664;65665;65666;65667;65668;65669;65670;65671;65672;65673;65674;65675;65676;65677;65678;65679;65680;65681;65682;65683;65684;65685;65686;65687;65688;65689;65690;65691;65692;65693;65694;65695;65696;65697;65698;65699	gi|357123590;gi|721614113	577;454	>gi|357123590|ref|XP_003563493.1| PREDICTED: serrate RNA effector molecule isoform X1 [Brachypodium distachyon];>gi|721614113|ref|XP_010227410.1| PREDICTED: serrate RNA effector molecule isoform X2 [Brachypodium distachyon]	1	93.0932	1	S	1.18179e-59	194.24	_GDGS(ph)PNRDGPDDQMFDAFR_	GDGS(1)PNRDGPDDQMFDAFR	GDGS(93.09)PNRDGPDDQMFDAFR	4	3	726.285	-0.065642	504780000	664050000	736320000	641620000	647870000	635420000	753740000	747360000	720050000
1053	801	136575;136576;136577;136578;136579;136580;136581;136582;136583;136584;136585;136586;136587;136588;136589;136590;136591;136592;136593;136594;136595;136596;136597;136598;136599;136600;136601;136602;136603;136604;136605;136606;136607;136608;136609;136610;136611;136612;136613;136614;136615;136616;136617;136618;136619;136620;136621;136622;136623;136624	gi|357123590	24	>gi|357123590|ref|XP_003563493.1| PREDICTED: serrate RNA effector molecule isoform X1 [Brachypodium distachyon]	1	36.1928	1	S	2.72386e-43	228.76	_RPPPPPPDS(ph)PEDR_	RPPPPPPDS(1)PEDR	RPPPPPPDS(36.19)PEDR	9	2	768.846	0.080318	327160000	348170000	290640000	506040000	508040000	511040000	442040000	659470000	516390000
1054	802	9772;9773;9774;9775;9776;9777;9778;9779;9780;9781;9782;9783;9784;9785;9786;9787;9788;9789;9790;9791;9792;9793;9794;9795;9796;9797;9798	gi|357123622;gi|357147978;gi|721614184	9;9;9	>gi|357123622|ref|XP_003563508.1| PREDICTED: eukaryotic initiation factor 4A [Brachypodium distachyon];>gi|357147978|ref|XP_003574572.1| PREDICTED: eukaryotic initiation factor 4A-1-like [Brachypodium distachyon];>gi|721614184|ref|XP_010227424.1| PREDICTED	1	38.8083	1	S	0.0124637	48.391	_(ac)AGMAPEGS(ph)QFDAK_	AGMAPEGS(1)QFDAK	AGMAPEGS(38.81)QFDAK	8	2	715.787	0.76282	502600000	500840000	521570000	209920000	208350000	228610000	281340000	256940000	273390000
1056	804	87921;87922;87923;87924	gi|357123632	110	>gi|357123632|ref|XP_003563513.1| PREDICTED: 60S acidic ribosomal protein P3-like [Brachypodium distachyon]	1	63.9596	1	S	1.11183e-08	111.13	_KEEEKEES(ph)EDDLGFSLFD_	KEEEKEES(1)EDDLGFSLFD	KEEEKEES(63.96)EDDLGFS(-63.96)LFD	8	3	742.639	-0.68072	0	0	0	0	0	0	0	0	0
1062	810	124157;124158;124159;124160;124161;124162;124163;124164;124165;124166;124167;124168;124169;124170;124171	gi|357123765	15	>gi|357123765|ref|XP_003563578.1| PREDICTED: serine/threonine-protein kinase HT1 [Brachypodium distachyon]	1	85.8896	1	S	8.32396e-41	218.69	_PAGDAS(ph)QQGGASASSPR_	PAGDAS(1)QQGGASASSPR	PAGDAS(85.89)QQGGAS(-85.89)AS(-100.44)S(-107.53)PR	6	2	812.342	0.30039	0	16583000	16301000	42393000	41157000	35380000	22165000	20283000	11773000
1068	818	128507;128508;128509;128510	gi|357123908;gi|721614882	287;232	>gi|357123908|ref|XP_003563649.1| PREDICTED: phosphatidylinositol/phosphatidylcholine transfer protein SFH2-like isoform X1 [Brachypodium distachyon];>gi|721614882|ref|XP_010227536.1| PREDICTED: phosphatidylinositol/phosphatidylcholine transfer protein SFH	1	83.2506	1	S	8.30908e-06	87.963	_QGS(ph)LHVDIPDQDLEDAK_	QGS(1)LHVDIPDQDLEDAK	QGS(83.25)LHVDIPDQDLEDAK	3	2	980.438	-0.15267	0	0	0	12830000	18540000	20323000	25376000	0	0
1070	819	157708;157709;157710;157711;157712;157713;157714;157715;157716;157717;157718;157719;157720;157721;157722;157723;157724;157725;157726;157727;157728;157729;157730	gi|357123914;gi|721614895	255;252	>gi|357123914|ref|XP_003563652.1| PREDICTED: uncharacterized protein LOC100837239 isoform X1 [Brachypodium distachyon];>gi|721614895|ref|XP_010227539.1| PREDICTED: uncharacterized protein LOC100837239 isoform X2 [Brachypodium distachyon]	1	97.4563	1	S	0.0018424	106.29	_VAVDS(ph)PVR_	VAVDS(1)PVR	VAVDS(97.46)PVR	5	2	461.723	-0.6736	272000000	271040000	275430000	289900000	257760000	282140000	214020000	213430000	218790000
1071	822	40379;40380;40381;40382;40383;40384;40385;40386;40387;40388;40389;40390;40391;40392;40393;40394;40395;40396	gi|357123952	103	>gi|357123952|ref|XP_003563671.1| PREDICTED: uncharacterized protein At1g15400-like [Brachypodium distachyon]	1	85.4731	1	S	2.54355e-05	97.579	_DVAPDVDPPS(ph)PR_	DVAPDVDPPS(1)PR	DVAPDVDPPS(85.47)PR	10	2	672.795	0.47071	97357000	89252000	144610000	141800000	125580000	150160000	142340000	108130000	87013000
1072	822	140082;140083;140084;140085;140086;140087;140088;140089;140090;140091;140092;140093;140094;140095;140096;140097;140098;140099;140100;140101;140102;140103;140104;140105;140106;140107;140108;140109;140110;140111;140112;140113;140114;140115;140116	gi|357123952	51	>gi|357123952|ref|XP_003563671.1| PREDICTED: uncharacterized protein At1g15400-like [Brachypodium distachyon]	1	100.056	1	S	1.69086e-05	136.38	_S(ph)AGGVGTMLR_	S(1)AGGVGTMLR	S(100.06)AGGVGT(-100.06)MLR	1	2	514.733	1.2599	473540000	566830000	540520000	495460000	437600000	479650000	314190000	315480000	316360000
1082	831	75284;75285;75286;75287;75288;75289;75290;75291;75292;75293;75294;75295;75296;75297;75298;75299;75300;75301;75302;75303;75304	gi|357124023;gi|721615138	420;420	>gi|357124023|ref|XP_003563706.1| PREDICTED: probable histone deacetylase 19 isoform X1 [Brachypodium distachyon];>gi|721615138|ref|XP_010227570.1| PREDICTED: probable histone deacetylase 19 isoform X2 [Brachypodium distachyon]	1	86.0372	1	S	1.19505e-43	157.55	_HHADS(ph)DVEMNDAKPLEDTGR_	HHADS(1)DVEMNDAKPLEDTGR	HHADS(86.04)DVEMNDAKPLEDT(-86.04)GR	5	3	772.99	0.19123	82675000	82327000	128020000	220070000	296830000	300820000	133340000	117420000	122290000
1083	831	103749;103750;103751;103752;103753;103754;103755	gi|357124023	520	>gi|357124023|ref|XP_003563706.1| PREDICTED: probable histone deacetylase 19 isoform X1 [Brachypodium distachyon]	1	44.312	1	S	0.00146006	72.315	_LQEHPAM(ox)HQNS(ph)L_	LQEHPAMHQNS(1)L	LQEHPAMHQNS(44.31)L	11	2	750.819	1.4602	66101000	64758000	0	54750000	0	56902000	42345000	0	46038000
1090	837	54312;54313;54314;54315;54316;54317;54318;54319;54320;54321;54322;54323;54324;54325;54326;54327;54328;54329;54330;54331;54332;54333;54334;54335;54336;54337;54338;54339;54340;54341;54342;54343;54344;54345;54346;54347;54348;54349;54350;54351;54352;54353;54354;54355;54356;54357;54358;54359;54360;54361;54362;54363;54364	gi|721615323;gi|357124101	407;379	>gi|721615323|ref|XP_010227596.1| PREDICTED: cell division cycle and apoptosis regulator protein 1 isoform X1 [Brachypodium distachyon];>gi|357124101|ref|XP_003563745.1| PREDICTED: cell division cycle and apoptosis regulator protein 1 isoform X2 [Brachypod	1	76.704	1;2	S	8.7543e-07	174.39	_ERS(ph)PPKTPGDR_	ERS(1)PPKTPGDR	ERS(76.7)PPKT(-76.7)PGDR	3	2	660.309	-1.0178	274510000	243210000	209250000	465750000	518610000	363030000	512030000	519350000	535750000
1091	837	77219;77220;77221;77222;77223;77224;77225;77226;77227;77228;77229;77230;77231;77232;77233;77234;77235;77236;77237;77238;77239;77240;77241;77242;77243;77244;77245;77246;77247;77248;77249;77250;77251;77252;77253;77254	gi|721615323;gi|357124101	442;414	>gi|721615323|ref|XP_010227596.1| PREDICTED: cell division cycle and apoptosis regulator protein 1 isoform X1 [Brachypodium distachyon];>gi|357124101|ref|XP_003563745.1| PREDICTED: cell division cycle and apoptosis regulator protein 1 isoform X2 [Brachypod	1	51.7271	1	S	0.00216834	103.46	_HRS(ph)PIKEIK_	HRS(1)PIKEIK	HRS(51.73)PIKEIK	3	2	594.318	0.15041	41218000	40364000	37922000	46795000	46956000	66314000	71021000	50809000	84835000
1092	837	79365;79366;79367;79368;79369;79370;79371;79372;79373;79374;79375	gi|721615323;gi|357124101	1171;1143	>gi|721615323|ref|XP_010227596.1| PREDICTED: cell division cycle and apoptosis regulator protein 1 isoform X1 [Brachypodium distachyon];>gi|357124101|ref|XP_003563745.1| PREDICTED: cell division cycle and apoptosis regulator protein 1 isoform X2 [Brachypod	1	67.9969	1	S	0.00575023	67.997	_IDEDQS(ph)ADAR_	IDEDQS(1)ADAR	IDEDQS(68)ADAR	6	2	600.232	1.5727	9008200	3411400	2603600	2975600	7374600	6568200	17934000	3633300	1771100
1093	837	146726;146727;146728;146729;146730;146731;146732;146733;146734;146735;146736;146737;146738;146739;146740;146741;146742;146743;146744;146745;146746;146747	gi|721615323;gi|357124101	708;680	>gi|721615323|ref|XP_010227596.1| PREDICTED: cell division cycle and apoptosis regulator protein 1 isoform X1 [Brachypodium distachyon];>gi|357124101|ref|XP_003563745.1| PREDICTED: cell division cycle and apoptosis regulator protein 1 isoform X2 [Brachypod	1	41.4482	1	S	0.00320723	96.113	_S(ph)M(ox)NDDHLK_	S(1)MNDDHLK	S(41.45)MNDDHLK	1	2	528.197	0.11808	44816000	55300000	44415000	53169000	52319000	48190000	55925000	52666000	63614000
1111	849	75516;75517;75518;75519;75520;75521;75522;75523;75524;75525;75526;75527;75528;75529;75530;75531;75532;75533;75534;75535;75536;75537;75538;75539;75540;75541;75542;75543;75544;75545;75546;75547;75548;75549;75550;75551;75552;75553;75554;75555;75556;75557;75558;75559;75560;75561;75562;75563;75564;75565	gi|357124240	14	>gi|357124240|ref|XP_003563811.1| PREDICTED: phosphoenolpyruvate carboxylase 1-like [Brachypodium distachyon]	1	102.062	1	S	7.34572e-06	175.74	_HHS(ph)IDAQLR_	HHS(1)IDAQLR	HHS(102.06)IDAQLR	3	3	386.18	-0.22084	1783600000	2088300000	1997700000	3467900000	3275800000	3841400000	2766000000	3230700000	3310700000
1112	850	1581;1582;1583;1584;1585;1586;1587;1588;1589;1590;1591;1592;1593;1594;1595;1596;1597;1598;1599;1600;1601;1602;1603;1604;1605;1606;1607;1608	gi|357124246	94	>gi|357124246|ref|XP_003563814.1| PREDICTED: uncharacterized protein LOC100837459 [Brachypodium distachyon]	1	66.2849	1	S	1.161e-05	124.51	_AAENIGS(ph)PVHR_	AAENIGS(1)PVHR	AAENIGS(66.28)PVHR	7	2	615.785	-1.7055	160140000	160630000	158690000	163910000	219120000	222300000	177510000	168540000	171410000
1113	852	121005;121006;121007;121008;121009;121010;121011;121012;121013;121014;121015;121016;121017;121018;121019;121020;121021;121022;121023	gi|721604960;gi|357124277	18;18	>gi|721604960|ref|XP_010227830.1| PREDICTED: KH domain-containing protein SPIN1 isoform X1 [Brachypodium distachyon];>gi|357124277|ref|XP_003563829.1| PREDICTED: KH domain-containing protein SPIN1 isoform X2 [Brachypodium distachyon]	1	69.8246	1	S	0.00230402	135.83	_NLS(ph)PQIR_	NLS(1)PQIR	NLS(69.82)PQIR	3	2	454.223	0.22744	267030000	248750000	284590000	333700000	331020000	325660000	405140000	430690000	447770000
1117	854	41584;41585;41586;41587;41588;41589;41590;41591;41592;41593;41594;41595;41596;41597;41598;41599;41600;41601;41602;41603;41604;41605;41606;41607;41608;41609;41610;41611;41612;41613;41614;41615;41616;41617;41618;41619;41620;41621;41622;41623;41624;41625;41626;41627;41628	gi|357124305;gi|721615797;gi|721615800;gi|721615803	322;322;204;204	>gi|357124305|ref|XP_003563841.1| PREDICTED: TATA-binding protein-associated factor 2N isoform X1 [Brachypodium distachyon];>gi|721615797|ref|XP_010227673.1| PREDICTED: serine/arginine repetitive matrix protein 1 isoform X2 [Brachypodium distachyon];>gi|72	1	82.9538	1	S	2.02894e-05	149.69	_DYAGRS(ph)PPDR_	DYAGRS(1)PPDR	DY(-82.95)AGRS(82.95)PPDR	6	2	607.254	3.5884	989960000	1061900000	1319300000	1403000000	1607500000	1610500000	1009700000	1252100000	1132900000
1118	854	62638;62639;62640;62641;62642;62643;62644;62645;62646;62647;62648;62649;62650;62651;62652;62653;62654;62655;62656;62657;62658;62659;62660;62661;62662;62663;62664;62665;62666;62667;62668;62669;62670;62671;62672;62673;62674;62675	gi|357124305;gi|721615797;gi|721615800;gi|721615803	198;198;80;80	>gi|357124305|ref|XP_003563841.1| PREDICTED: TATA-binding protein-associated factor 2N isoform X1 [Brachypodium distachyon];>gi|721615797|ref|XP_010227673.1| PREDICTED: serine/arginine repetitive matrix protein 1 isoform X2 [Brachypodium distachyon];>gi|72	1	83.1337	1	S	7.46676e-05	128.68	_FRDGS(ph)PPYGR_	FRDGS(1)PPYGR	FRDGS(83.13)PPY(-83.13)GR	5	2	616.266	-0.02154	76924000	104810000	110240000	161340000	143230000	161950000	106690000	168390000	144760000
1119	854	63259;63260;63261;63262;63263;63264;63265;63266;63267;63268;63269;63270;63271;63272;63273;133637;133638;133639;133640;133641;133642;133643;133644;133645;133646;133647;133648;133649;133650;133651;133652;133653;133654;133655;133656;133657;133658;133659;133660;133661;133662;133663;133664;133665;133666;133667;133668;133669;133670;133671;133672	gi|357124305;gi|721615797	135;135	>gi|357124305|ref|XP_003563841.1| PREDICTED: TATA-binding protein-associated factor 2N isoform X1 [Brachypodium distachyon];>gi|721615797|ref|XP_010227673.1| PREDICTED: serine/arginine repetitive matrix protein 1 isoform X2 [Brachypodium distachyon]	1	79.4662	1	S	1.15749e-05	136.93	_RFS(ph)PPGFQPR_	RFS(1)PPGFQPR	RFS(79.47)PPGFQPR	3	2	634.8	0.48933	210620000	244100000	263500000	315830000	291050000	297900000	185930000	201700000	215400000
1123	854	76390;76391;76392;76393;76394;76395;76396;76397;76398;76399;76400;76401;76402;76403;76404;76405;76406;76407;76408;76409;76410;76411;76412;76413;76414;76415;76416;76417;134271;134272;134273;134274;134275;134276;134277;134278;134279;134280;134281;134282;134283;134284;134285;134286;134287;134288;134289	gi|357124305;gi|721615797	92;92	>gi|357124305|ref|XP_003563841.1| PREDICTED: TATA-binding protein-associated factor 2N isoform X1 [Brachypodium distachyon];>gi|721615797|ref|XP_010227673.1| PREDICTED: serine/arginine repetitive matrix protein 1 isoform X2 [Brachypodium distachyon]	1	51.013	1	S	6.57113e-10	163.16	_RHLS(ph)PPDFR_	RHLS(1)PPDFR	RHLS(51.01)PPDFR	4	3	402.192	0.079319	133990000	462430000	508380000	596110000	569510000	547670000	357570000	453370000	360330000
1124	854	76711;76712;76713;76714;76715;76716;76717;76718;76719;76720;76721;76722;76723;76724;76725;76726;76727;76728;76729;76730;76731;76732;76733;76734;76735;134290;134291;134292;134293;134294;134295;134296;134297;134298;134299;134300;134301;134302;134303;134304;134305;134306;134307;134308;134309;134310;134311;134312;134313;134314;134315;134316;134317;134318;134319;134320;134321;134322;134323;134324;1343…	gi|357124305;gi|721615797	115;115	>gi|357124305|ref|XP_003563841.1| PREDICTED: TATA-binding protein-associated factor 2N isoform X1 [Brachypodium distachyon];>gi|721615797|ref|XP_010227673.1| PREDICTED: serine/arginine repetitive matrix protein 1 isoform X2 [Brachypodium distachyon]	1	88.2138	1	S	3.21576e-20	158.06	_HPGS(ph)PLPTAR_	HPGS(1)PLPTAR	HPGS(88.21)PLPT(-88.21)AR	4	2	556.766	-0.77092	240530000	238960000	274030000	220540000	270250000	257410000	226860000	179450000	200980000
1125	854	118764;118765;118766;118767;118768;118769;118770;118771;118772;118773;118774;118775;118776;118777;118778;118779;118780;118781;118782;118783;118784;118785;118786;118787;118788;118789;118790;118791;118792;118793;118794;118795;118796;118797;118798;118799;118800;118801;118802;118803;118804;118805;118806;118807;118808;118809;118810;118811;118812;118813;118814;118815;118816	gi|357124305;gi|721615797;gi|721615800;gi|721615803	235;235;117;117	>gi|357124305|ref|XP_003563841.1| PREDICTED: TATA-binding protein-associated factor 2N isoform X1 [Brachypodium distachyon];>gi|721615797|ref|XP_010227673.1| PREDICTED: serine/arginine repetitive matrix protein 1 isoform X2 [Brachypodium distachyon];>gi|72	1	73.4995	1	S	0.00116029	113.69	_NDPNLS(ph)PR_	NDPNLS(1)PR	NDPNLS(73.5)PR	6	2	496.713	0.58002	350800000	373230000	367660000	407100000	384920000	391380000	390990000	388160000	367010000
1126	854	137096;137097;137098;137099;137100;137101;137102;137103;137104;137105;137106;137107;137108;137109;137110;137111;137112;137113;137114;137115;137116;137117;137118;137119;137120;137121;137122;137123;137124;137125;137126;137127;137128;137129;137130;137131;137132	gi|357124305;gi|721615797	126;126	>gi|357124305|ref|XP_003563841.1| PREDICTED: TATA-binding protein-associated factor 2N isoform X1 [Brachypodium distachyon];>gi|721615797|ref|XP_010227673.1| PREDICTED: serine/arginine repetitive matrix protein 1 isoform X2 [Brachypodium distachyon]	1	94.7673	1	S	2.48823e-06	141.08	_RPVS(ph)PPPQR_	RPVS(1)PPPQR	RPVS(94.77)PPPQR	4	2	557.282	0.27892	79181000	81981000	94826000	113190000	143330000	149520000	80072000	93077000	93329000
1127	854	140318;140319	gi|357124305;gi|721615797	23;23	>gi|357124305|ref|XP_003563841.1| PREDICTED: TATA-binding protein-associated factor 2N isoform X1 [Brachypodium distachyon];>gi|721615797|ref|XP_010227673.1| PREDICTED: serine/arginine repetitive matrix protein 1 isoform X2 [Brachypodium distachyon]	1	79.1195	1	S	1.39569e-06	81.312	_S(ph)APEADPDPEPAPAQQPTR_	S(1)APEADPDPEPAPAQQPTR	S(79.12)APEADPDPEPAPAQQPT(-79.12)R	1	2	1027.45	0.77757	0	18227000	0	0	8989900	0	0	0	0
1130	858	5804;5805;5806;5807;5808;5809;5810;5811;5812;5813;5814;5815;5816;5817;5818	gi|357124341;gi|357125589;gi|357148223	28;28;28	>gi|357124341|ref|XP_003563859.1| PREDICTED: 60S ribosomal protein L24-like [Brachypodium distachyon];>gi|357125589|ref|XP_003564475.1| PREDICTED: 60S ribosomal protein L24 [Brachypodium distachyon];>gi|357148223|ref|XP_003574678.1| PREDICTED: 60S ribosoma	1	114.091	1	S	3.61214e-09	138.55	_ADS(ph)QVFLFANSK_	ADS(1)QVFLFANSK	ADS(114.09)QVFLFANS(-114.09)K	3	2	703.821	0.23059	49137000	55735000	57175000	81253000	97590000	86935000	64125000	64548000	57602000
1131	860	30382	gi|357124379	373	>gi|357124379|ref|XP_003563878.1| PREDICTED: tRNA(adenine(34)) deaminase, chloroplastic [Brachypodium distachyon]	1	70.6216	1	S	0.00640958	70.622	_DFEIDS(ph)DDDVR_	DFEIDS(1)DDDVR	DFEIDS(70.62)DDDVR	6	2	703.261	0.88769	0	0	0	0	0	0	0	0	0
1132	860	51047;51048;51049	gi|357124379	51	>gi|357124379|ref|XP_003563878.1| PREDICTED: tRNA(adenine(34)) deaminase, chloroplastic [Brachypodium distachyon]	1	55.1861	1	S	0.0150247	55.186	_ELLPLNAHLS(ph)PR_	ELLPLNAHLS(1)PR	ELLPLNAHLS(55.19)PR	10	2	720.374	0.86492	3518200	8514800	0	7206200	0	0	0	0	0
1140	864	98527;98528;98529;98530;98531;98532;98533	gi|357124454	327	>gi|357124454|ref|XP_003563915.1| PREDICTED: INO80 complex subunit B-like [Brachypodium distachyon]	1	53.7793	1	S	0.00566364	53.779	_LGGNDDFIEEEES(ph)GRDEPK_	LGGNDDFIEEEES(1)GRDEPK	LGGNDDFIEEEES(53.78)GRDEPK	13	3	739.306	1.2774	0	13937000	15749000	33139000	27501000	26207000	0	23036000	19575000
1150	871	48956;48957;48958;48959;48960;48961;48962;48963;48964;48965;48966	gi|721616323;gi|721616326;gi|721616329;gi|357124517	1225;1225;1192;1192	>gi|721616323|ref|XP_010227756.1| PREDICTED: sister chromatid cohesion protein PDS5 homolog A isoform X1 [Brachypodium distachyon];>gi|721616326|ref|XP_010227757.1| PREDICTED: sister chromatid cohesion protein PDS5 homolog A isoform X2 [Brachypodium distac	1	102.505	1	S	2.86023e-26	163.44	_EINLDNEENS(ph)GELVK_	EINLDNEENS(1)GELVK	EINLDNEENS(102.5)GELVK	10	2	891.893	-0.43058	243370000	261710000	234710000	358360000	441100000	451860000	210720000	201500000	186290000
1155	877	138011;138012;142655;142656;142657;142658;142659;142660;142661	gi|357124565	508	>gi|357124565|ref|XP_003563969.1| PREDICTED: aluminum-activated malate transporter 9-like [Brachypodium distachyon]	1	138.495	1	S	1.60615e-18	171.35	_S(ph)FHPNVPVEDEESK_	S(1)FHPNVPVEDEESK	S(138.49)FHPNVPVEDEES(-138.49)K	1	2	847.359	-0.51665	132290000	106810000	0	52761000	62879000	0	0	67918000	81172000
1160	878	17861;17862;17863;17864;17865;17866;17867;17868;17869;17870;17871;17872;17873;17874;17875;17876;17877;17878;17879;17880;17881;17882;17883;17884;17885	gi|357124581	11	>gi|357124581|ref|XP_003563977.1| PREDICTED: LOW QUALITY PROTEIN: carbon catabolite repressor protein 4 homolog 3-like [Brachypodium distachyon]	1	36.6667	1	S	0.000873251	79.337	_ARLS(ph)PPAPAVPR_	ARLS(1)PPAPAVPR	ARLS(36.67)PPAPAVPR	4	2	656.35	-0.40226	51356000	45507000	38569000	54874000	38336000	26214000	29408000	34369000	18342000
1163	881	24646;24647;24648;24649;24650;24651;24652;24653;24654;24655;24656;24657;24658;24659;24660;24661;24662	gi|357124599	87	>gi|357124599|ref|XP_003563985.1| PREDICTED: uncharacterized protein At1g66480-like [Brachypodium distachyon]	1	60.6282	1	S	0.000218576	91.858	_AWS(ph)GALHVGAR_	AWS(1)GALHVGAR	AWS(60.63)GALHVGAR	3	2	602.785	-0.80645	37831000	44132000	50599000	35571000	36899000	45911000	24488000	0	0
1164	882	104087;104088;104089;104090;104091;104092;104093;104094;104095;104096;104097;104098;104099;104100;104101;104102;104103;104104;104105;104106;104107;104108;104109;104110;104111;104112;104113;104114;104115;104116;104117;104118;104119;104120;104121;104122;104123	gi|357124607	365	>gi|357124607|ref|XP_003563989.1| PREDICTED: uncharacterized protein LOC100841206 [Brachypodium distachyon]	1	103.083	1	S	1.34899e-09	146.16	_LQS(ph)FEEEHK_	LQS(1)FEEEHK	LQS(103.08)FEEEHK	3	2	613.758	0.24514	658220000	649680000	731520000	1329500000	1105100000	1276100000	884810000	940110000	874370000
1167	884	923;924;925;926;927;928;929;930;931	gi|357124637	845	>gi|357124637|ref|XP_003564004.1| PREDICTED: dynamin-2A-like [Brachypodium distachyon]	1	65.0934	1	S	1.05321e-44	221.86	_AAASSYSNDSPEAES(ph)PR_	AAASSYSNDSPEAES(1)PR	AAAS(-135.71)S(-115.07)Y(-143.55)S(-86.53)NDS(-65.09)PEAES(65.09)PR	15	2	909.863	0.051986	33275000	35056000	32675000	54857000	80142000	71881000	45889000	39674000	49574000
1169	884;1855	129375;129376;129377;129378;129379;129380;129381;129382;129383;129384;129385;129386;129387;129388;129389;129390;129391;129392;129393;129394;129395;129396;129397;129398;129399;129400;129401;129402;129403;129404;129405;129406;129407;129408;129409;129410;129411;129412;129413;129414;129415;129416;129417;129418;129419;129420;129421;129422;129423;129424;129425;129426;129427;129428;129429;129430;129431	gi|357124637;gi|357143982	825;829	>gi|357124637|ref|XP_003564004.1| PREDICTED: dynamin-2A-like [Brachypodium distachyon];>gi|357143982|ref|XP_003573124.1| PREDICTED: dynamin-2A-like [Brachypodium distachyon]	1	39.8732	1	S	8.38222e-05	147.4	_QLS(ph)IHDNR_	QLS(1)IHDNR	QLS(39.87)IHDNR	3	3	354.829	-1.1218	1663200000	1772800000	2382800000	3689500000	3304400000	2650900000	2645900000	2778200000	2617900000
1176	886	162953;162954;162955;162956;162957;162958;162959;162960;162961	gi|357124651;gi|721616587;gi|721616590	776;596;537	>gi|357124651|ref|XP_003564011.1| PREDICTED: probable alanine--tRNA ligase, chloroplastic isoform X1 [Brachypodium distachyon];>gi|721616587|ref|XP_010227791.1| PREDICTED: probable alanine--tRNA ligase, chloroplastic isoform X2 [Brachypodium distachyon];>g	1	81.8984	1	S	1.62778e-09	146	_VISEQGIAS(ph)GIR_	VISEQGIAS(1)GIR	VIS(-81.9)EQGIAS(81.9)GIR	9	2	655.329	0.65662	123430000	106710000	138610000	123790000	170250000	156740000	143640000	0	100230000
1177	887	138027;138028;138029;138030;138031;138032;138033;138034;138035;138036;138037;143407;143408;143409;143410;143411;143412;143413;143414	gi|357124683;gi|721605052;gi|721605055	148;121;105	>gi|357124683|ref|XP_003564027.1| PREDICTED: protein phosphatase 2C 70 isoform X1 [Brachypodium distachyon];>gi|721605052|ref|XP_010227984.1| PREDICTED: protein phosphatase 2C 70 isoform X2 [Brachypodium distachyon];>gi|721605055|ref|XP_010227988.1| PREDIC	1	63.7541	1	S	0.000364968	83.087	_S(ph)GENNNGGVPVK_	S(1)GENNNGGVPVK	S(63.75)GENNNGGVPVK	1	2	626.272	0.23828	28321000	44052000	0	134560000	137350000	127920000	59533000	15196000	125000000
1178	888	16430;16431;16432;16433;16434;16435;16436;16437;16438;16439;16440;16441;16442;16443;16444;16445;16446;16447;16448;16449;16450;16451;16452;16453;16454;16455;16456;16457;16458;16459;16460;16461;16462;16463;16464;16465;16466;16467;16468;16469;16470;16471;16472;16473;16474;16475;16476;16477;16478;16479;16480;16481;16482;16483;16484;16485;16486;16487;16488;16489;16490;16491;16492;16493;16494;16495;164…	gi|357124697	101	>gi|357124697|ref|XP_003564034.1| PREDICTED: protease Do-like 9 [Brachypodium distachyon]	1	56.043	1	S	0.00115981	109.66	_APPS(ph)PPRR_	APPS(1)PPRR	APPS(56.04)PPRR	4	2	479.237	0.2936	427510000	432910000	484470000	779170000	817870000	772410000	478990000	464400000	451550000
1179	888	74496;74497;74498;74499;74500;74501;74502;74503;74504;74505;74506;74507;74508;74509;74510;74511;74512;74513;74514;74515;74516;74517;74518;74519;74520;74521;74522;74523;74524;74525;74526;74527;74528;74529;74530;74531;74532;74533;74534;74535;74536;74537;74538;74539;74540;74541;74542;74543;74544;74545;74546;74547;74548	gi|357124697	90	>gi|357124697|ref|XP_003564034.1| PREDICTED: protease Do-like 9 [Brachypodium distachyon]	1	56.5275	1	S	0.0016313	71.344	_HEPPS(ph)DADAAPR_	HEPPS(1)DADAAPR	HEPPS(56.53)DADAAPR	5	2	671.775	0.42087	212050000	159370000	132780000	202730000	269130000	212270000	95630000	138430000	101480000
1183	889;1691	146591;146592;146593;146594;146595;146596;146597;146598;146599;146600;146601;146602;146603;146604;146605;146606;146607;146608;146609;146610;146611;146612;146613;146614;146615;146616;146617;146618;146619;146620;146621;146622;146623;146624;146625;146626;146627;146628;146629;146630;146631;146632;146633;146634;146635;146636	gi|357124705;gi|357138161	222;222	>gi|357124705|ref|XP_003564038.1| PREDICTED: probable auxin efflux carrier component 1c [Brachypodium distachyon];>gi|357138161|ref|XP_003570666.1| PREDICTED: LOW QUALITY PROTEIN: auxin efflux carrier component 1-like [Brachypodium distachyon]	1	77.0005	1	S	1.14712e-05	138.24	_S(ph)MGFSSTTPR_	S(1)MGFSSTTPR	S(77)MGFS(-77)S(-84.21)T(-92.08)T(-97.86)PR	1	2	575.734	-0.14238	278940000	275670000	288660000	491550000	545060000	536640000	262380000	275550000	272550000
1184	889	157661;157662;157663;157664;157665;157666;157667;157668;157669;157670;157671;157672;157673;157674;157675;157676;157677	gi|357124705	376	>gi|357124705|ref|XP_003564038.1| PREDICTED: probable auxin efflux carrier component 1c [Brachypodium distachyon]	1	88.4955	1	S	0.0126001	88.495	_VAVAS(ph)PR_	VAVAS(1)PR	VAVAS(88.5)PR	5	2	390.194	0.43671	25423000	23884000	24621000	47440000	53231000	48774000	33924000	37181000	35667000
1190	894	59677;59678;59679;59680;59681;59682;59683;59684;59685;59686;59687;59688;59689;59690;59691;59692;59693;59694;59695;59696;59697;59698;59699;59700;59701;59702;59703;59704;59705;59706;59707	gi|357124731	271	>gi|357124731|ref|XP_003564051.1| PREDICTED: aquaporin NIP2-2 [Brachypodium distachyon]	1	89.1712	1	S	0.00181217	106.62	_FEEAPS(ph)VK_	FEEAPS(1)VK	FEEAPS(89.17)VK	6	2	493.715	1.0278	63601000	51151000	50397000	155020000	153750000	173100000	115190000	108470000	91135000
1191	894	104175	gi|357124731	289	>gi|357124731|ref|XP_003564051.1| PREDICTED: aquaporin NIP2-2 [Brachypodium distachyon]	1	72.5852	2	S	0.0154312	72.585	_LQS(ph)QRS(ph)MANVDEFDHV_	LQS(1)QRS(1)MANVDEFDHV	LQS(72.59)QRS(72.59)MANVDEFDHV	3	2	1018.4	-1.9922	0	0	0	0	0	0	0	0	0
1192	894	104175;146511;146512;146513;146514;146515;146516;146517;146518;146519;146520;146521;146522;146523;146524;146525;146526;146527;146528;146529;146530;146531;146532;146533;146534;146535;146536;146537;146538;146539;146540;146541;146542;146543;146544	gi|357124731	292	>gi|357124731|ref|XP_003564051.1| PREDICTED: aquaporin NIP2-2 [Brachypodium distachyon]	1	97.4631	1;2	S	3.40697e-07	169.89	_S(ph)MANVDEFDHV_	S(1)MANVDEFDHV	S(97.46)MANVDEFDHV	1	2	672.252	0.23332	549230000	605670000	533790000	1355200000	1372800000	1454900000	760050000	754630000	767730000
1197	901	29399;29400;29401;29402;29403;29404;29405;29406;29407;29408;29409;29410;29411;29412;29413;29414;29415;29416;29417;29418;29419;29420;29421;29422;29423;29424;29425;29426;29427;29428;29429;29430;29431;29432;29433;29434;29435;29436	gi|357124818	1065	>gi|357124818|ref|XP_003564094.1| PREDICTED: kinesin-like protein KCA2 [Brachypodium distachyon]	1	83.0108	1	S	2.57405e-69	254.11	_DEGGS(ph)PIRNPPTAAEDAR_	DEGGS(1)PIRNPPTAAEDAR	DEGGS(83.01)PIRNPPT(-83.01)AAEDAR	5	3	644.953	0.39113	4692400000	4147900000	4469900000	5512300000	5618600000	5546300000	5249500000	5299100000	4635000000
1200	901	71730;71731;71733;71734;71735;71736;71737;148995;148996;148997;148998;148999;149000;149001;149002;149003;149004;149005;149006;149007;149008;149009;149010;149011;149012	gi|357124818	851	>gi|357124818|ref|XP_003564094.1| PREDICTED: kinesin-like protein KCA2 [Brachypodium distachyon]	1	87.1412	1;2	S	3.67445e-07	135.58	_S(ph)PVYHHDHGSR_	S(1)PVYHHDHGSR	S(87.14)PVY(-87.14)HHDHGS(-117.19)R	1	2	686.283	-0.01937	20399000	25389000	2253900	10298000	26360000	25930000	19559000	13965000	20077000
1201	901	84364;84366;84368;84369;84370;84372;84374;84375;84376;84377;84378;84380;84381;84383;84384;84385;84387	gi|357124818	695	>gi|357124818|ref|XP_003564094.1| PREDICTED: kinesin-like protein KCA2 [Brachypodium distachyon]	1	85.2605	1	S	7.89774e-27	193.27	_IQS(ph)PDVFQSALSQDK_	IQS(1)PDVFQSALSQDK	IQS(85.26)PDVFQS(-85.26)ALS(-102.67)QDK	3	2	871.903	-0.74278	280020000	297450000	287720000	554680000	528750000	548350000	281670000	258740000	264290000
1210	904	90011;90012;90013;90014;90015;90016;90017;90018;90019;90020;90021;90022;90023;90024;90025;90026;90027;90028;90029;90030;90031;90032;90033;90034;90035;90036;90037;90038;90039;90040;90041;90042;90043;90044;90045;90046;90047;90048;90049;90050;90051;90052;90053;90054;90055;90056;90057;90058;90059;90060;90061;90062;90063;90064;90065;90066;90067;90068;90069;90070;90071;90072;90073;90074;90075;90076;900…	gi|357124915	326	>gi|357124915|ref|XP_003564142.1| PREDICTED: polyadenylate-binding protein-interacting protein 7 [Brachypodium distachyon]	1	78.0626	1	S	5.20671e-08	162.49	_LASQNS(ph)GHLK_	LASQNS(1)GHLK	LAS(-78.06)QNS(78.06)GHLK	6	2	567.769	-0.14155	1045800000	1230600000	1362500000	1704900000	1723400000	1823500000	1156000000	1049300000	1474400000
1213	909	100001;100002;100003;100004;100005;100006;100007;100008;100009;100010;100011;100012;100013;100014;100015;100016;100017;100018;100019;100020	gi|357124943;gi|721617318	10;10	>gi|357124943|ref|XP_003564156.1| PREDICTED: sucrose synthase 1 [Brachypodium distachyon];>gi|721617318|ref|XP_010227909.1| PREDICTED: sucrose synthase 1 [Brachypodium distachyon]	1	82.7494	1	S	0.00450421	119.07	_LHS(ph)LRER_	LHS(1)LRER	LHS(82.75)LRER	3	2	495.748	0.051733	1029500000	903760000	494560000	1056700000	976000000	917820000	1104000000	1040200000	1068400000
1214	910	82156;82157;82158;82159;82160;82161;82162;82163;82164;82165;82166;82167;82168;82169;82170;82171;82172;82173;82174;82175;82176;82177;82178	gi|357124950	96	>gi|357124950|ref|XP_003564159.1| PREDICTED: 26S protease regulatory subunit 7 [Brachypodium distachyon]	1	64.125	1	S	0.000222049	119.39	_IIS(ph)PNTDDAK_	IIS(1)PNTDDAK	IIS(64.13)PNT(-64.13)DDAK	3	2	577.26	0.4038	102800000	122530000	111700000	116450000	124060000	133930000	112640000	116480000	140480000
1217	914	81315;81316;81317;81318;81320;81322;81323;81325;81327;81329;81330;81332;81334;81336;81338;81340;81341;81342;81344;81346;81348;81351;81352;81354;81355;81356;81357;81358;81359;81360;81361;81362;81364;81365;81367;81369	gi|357124980;gi|721665343;gi|721665346;gi|357150077;gi|721665350	108;109;109;109;109	>gi|357124980|ref|XP_003564174.1| PREDICTED: serine/arginine-rich splicing factor RSZ21A [Brachypodium distachyon];>gi|721665343|ref|XP_010235684.1| PREDICTED: serine/arginine-rich splicing factor RSZ23-like isoform X1 [Brachypodium distachyon];>gi|7216653	1	75.9259	1	S	9.57311e-05	140	_IGS(ph)GGLGSGR_	IGS(1)GGLGSGR	IGS(75.93)GGLGS(-75.93)GR	3	2	470.716	0.30141	587330000	714350000	815660000	876830000	854640000	866650000	787950000	797300000	729350000
1219	915	79122;79123;79124;79125;79126;79127;79128	gi|357124988;gi|721617436	522;457	>gi|357124988|ref|XP_003564178.1| PREDICTED: uncharacterized protein LOC100821383 isoform X1 [Brachypodium distachyon];>gi|721617436|ref|XP_010227931.1| PREDICTED: uncharacterized protein LOC100821383 isoform X2 [Brachypodium distachyon]	1	68.5154	1	S	3.8105e-06	109.72	_IAS(ph)IPQFLFK_	IAS(1)IPQFLFK	IAS(68.52)IPQFLFK	3	2	622.328	-1.7015	0	0	0	0	75434000	0	0	0	0
1220	915	158792;158793;158794;158795;158796;158797;158798;158799;158800;158801	gi|357124988;gi|721617436	450;385	>gi|357124988|ref|XP_003564178.1| PREDICTED: uncharacterized protein LOC100821383 isoform X1 [Brachypodium distachyon];>gi|721617436|ref|XP_010227931.1| PREDICTED: uncharacterized protein LOC100821383 isoform X2 [Brachypodium distachyon]	1	68.5154	1	S	0.000662146	89.356	_VDS(ph)LCCLLQK_	VDS(1)LCCLLQK	VDS(68.52)LCCLLQK	3	2	658.293	-0.93995	0	0	15516000	17096000	17164000	15032000	9953200	10385000	11006000
1230	924	13550;13551;13552;13553;13554;13555;13556;13557;13558;13559;13560;13561;13562;13563;13564;13565;13566;13567;13568;13569;13570;13571;13572;13573;13574;13575;13576;13577;13578;13579	gi|721617671;gi|357125094	106;106	>gi|721617671|ref|XP_010227970.1| PREDICTED: uncharacterized protein LOC100837360 isoform X1 [Brachypodium distachyon];>gi|357125094|ref|XP_003564230.1| PREDICTED: uncharacterized protein LOC100837360 isoform X2 [Brachypodium distachyon]	1	90.7309	1	S	0.000356034	99.531	_ALPGPDS(ph)PPR_	ALPGPDS(1)PPR	ALPGPDS(90.73)PPR	7	2	543.753	0.83643	183990000	217370000	193740000	274490000	237890000	323440000	187030000	215750000	237820000
1231	925	152305;152306;152307;152308;152309;152310;152311;152312;152313;152314;152315;152316;152317;152318;152319;152320;152321;152322;152323;152324;152325;152326;152327;152328;152329;152330;152331;152332	gi|357125096;gi|357137529	140;147	>gi|357125096|ref|XP_003564231.1| PREDICTED: vesicle-associated membrane protein 711 [Brachypodium distachyon];>gi|357137529|ref|XP_003570353.1| PREDICTED: vesicle-associated membrane protein 711-like [Brachypodium distachyon]	1	96.7446	1	S	1.65704e-06	115.65	_S(ph)VMIDNIDK_	S(1)VMIDNIDK	S(96.74)VMIDNIDK	1	2	557.746	-1.5883	56314000	29594000	60404000	104670000	113910000	157270000	23553000	41469000	79573000
1233	931	104468;104469;104470;104471;104472;104473;104474;104475;104476;104477;104478;104479;104480;104481;104482	gi|357125180	95	>gi|357125180|ref|XP_003564273.1| PREDICTED: uncharacterized protein LOC100823357 [Brachypodium distachyon]	1	96.1028	1	S	0.00199725	96.103	_LRPAGS(ph)GVR_	LRPAGS(1)GVR	LRPAGS(96.1)GVR	6	2	496.755	0.137	354310000	361860000	246490000	399950000	368550000	478190000	376050000	393010000	265870000
1248	941	40902;40903;40904;40905;40906;40907;40908;40909;40910;40911;40912;40913;40914;40915;40916;40917;40918;40919;40920;40921;40922;40923;40924;40925;40926;40927;40928;40929	gi|357125372	90	>gi|357125372|ref|XP_003564368.1| PREDICTED: uncharacterized protein LOC100825897 [Brachypodium distachyon]	1	67.7257	1	S	0.0138791	67.726	_DVIHGS(ph)KR_	DVIHGS(1)KR	DVIHGS(67.73)KR	6	2	496.24	-0.65127	52748000	60562000	94263000	83648000	65803000	79182000	80054000	89748000	90391000
1251	945	136782;136783;136784;136785;136786;136787;136788;136789;136790;136791;136792;136793;136794;136795;136796;136797;136798;136799;136800;136801	gi|721645411;gi|357125466;gi|721645416	154;101;101	>gi|721645411|ref|XP_010232461.1| PREDICTED: E3 ubiquitin-protein ligase RING1-like isoform X1 [Brachypodium distachyon];>gi|357125466|ref|XP_003564415.1| PREDICTED: E3 ubiquitin-protein ligase RING1-like isoform X2 [Brachypodium distachyon];>gi|721645416|	1	56.0133	1	S	0.0118107	82.645	_RPS(ph)IGPR_	RPS(1)IGPR	RPS(56.01)IGPR	3	2	431.718	-0.35309	121610000	20345000	25444000	10367000	26346000	30362000	70975000	19591000	28383000
1252	948	5540;5541;5542;5543;5544;5545;5546;5547;5548;5549;5550;5551;5552;5553;5554;5555;5556	gi|357125528	6	>gi|357125528|ref|XP_003564445.1| PREDICTED: calmodulin-3 [Brachypodium distachyon]	1	76.1506	1	S	1.6631e-06	99.451	_(ac)ADQLS(ph)DEQIGEFK_	ADQLS(1)DEQIGEFK	ADQLS(76.15)DEQIGEFK	5	2	801.34	0.082234	16077000	9076400	24997000	31150000	42339000	36894000	30906000	31781000	28418000
1254	951	115315;115316	gi|357125556	186	>gi|357125556|ref|XP_003564459.1| PREDICTED: vacuolar protein sorting-associated protein 36 [Brachypodium distachyon]	1	92.0388	1	S	0.00120177	92.039	_MPVVGVS(ph)GILR_	MPVVGVS(1)GILR	MPVVGVS(92.04)GILR	7	2	604.317	4.8623	0	0	0	0	0	0	0	0	0
1256	953	13783;13784;13785;13786;13787;13788;13789;13790;13791;13792;13793	gi|357125594	1976	>gi|357125594|ref|XP_003564477.1| PREDICTED: protein MOR1 [Brachypodium distachyon]	1	66.0557	1	S	0.00390428	91.584	_ALS(ph)GLQAR_	ALS(1)GLQAR	ALS(66.06)GLQAR	3	2	448.223	0.18103	24268000	24614000	29330000	34398000	9153100	42106000	19394000	34837000	20845000
1260	955	10638;10639;10640;10641;10642;10643;10644;10645;10646;10647;10648;10649;10650;10651;10652;10653;10654;10655;10656;10657;10658;10659;10660;10661;10662;10663;10664;10665;10666;10667;10668;10669;10670;10671;10672;10673;10674;10675;10676;10677;10678;10679;10680;10682;10683;10684;10685;10686;10687;10688;10689;10690;10691;10692;10693;10694;10695;10696;10697;10698;10699;10700	gi|357125604	81	>gi|357125604|ref|XP_003564482.1| PREDICTED: 2,3-bisphosphoglycerate-independent phosphoglycerate mutase [Brachypodium distachyon]	1	79.5618	1	S	1.57172e-172	285.93	_AHGTAVGLPSDDDMGNS(ph)EVGHNALGAGR_	AHGTAVGLPSDDDMGNS(1)EVGHNALGAGR	AHGT(-125.29)AVGLPS(-79.56)DDDMGNS(79.56)EVGHNALGAGR	17	4	697.055	0.068828	2204700000	3534400000	3523900000	5678100000	5267000000	5018600000	3026100000	3146300000	3099200000
1264	956	83541;83542;83543;83544;83545;83546;83547;83548;83549;83550;83551;83552;83553;83554;83555;83556;83557;83558;83559	gi|357125615	342	>gi|357125615|ref|XP_003564487.1| PREDICTED: mucin-5AC-like [Brachypodium distachyon]	1	41.9957	1	S	0.0117581	64.534	_IPDRPLS(ph)AGR_	IPDRPLS(1)AGR	IPDRPLS(42)AGR	7	2	581.292	0.54282	80231000	88923000	73949000	73165000	67786000	52869000	60327000	59702000	53447000
1265	957	16169;16170;16171;16172;16173;16174;16175;16176;16177;16178;16179;16180;16181;16182;16183;16184;16185;16186;16187;16188;16189;16190;16191;16234;16235;16236;16237;16238;16239;16242;16243;16244;16245;16246;16247;16248;16249;16250;16251;16253;16254;16255;16256;16257;16258;16259;16260;16261;16262;16263;16264;16265;16266;147692;147693;147694;147695;147696	gi|357125625	542	>gi|357125625|ref|XP_003564492.1| PREDICTED: probable inactive receptor kinase At5g58300 [Brachypodium distachyon]	1	83.8618	1	S	1.38756e-35	164.99	_APLRS(ph)PGR_	APLRS(1)PGR	APLRS(83.86)PGR	5	2	467.237	0.9788	329900000	409450000	342270000	803780000	608150000	656320000	452900000	475290000	428220000
1267	959	90468;90469;90470;90471;90472;90473;90474;90475;90476;90477;90478;90479	gi|357125633	609	>gi|357125633|ref|XP_003564496.1| PREDICTED: DEAD-box ATP-dependent RNA helicase 39 [Brachypodium distachyon]	1	118.908	1	S	0.000588354	118.91	_KLS(ph)VVGFR_	KLS(1)VVGFR	KLS(118.91)VVGFR	3	2	493.265	-1.0689	24885000	41424000	16492000	56692000	25925000	23296000	0	0	24239000
1269	963	128924;128925;128926;128927;128928;128929;128930;128931;128932;128933;128934;128935;128936;128937;128938;128939;128940;128941;128942;128943	gi|357125673	96	>gi|357125673|ref|XP_003564515.1| PREDICTED: exocyst complex component EXO70B1-like [Brachypodium distachyon]	1	77.99	1	S	3.21281e-05	131.17	_QIS(ph)QFVTMDR_	QIS(1)QFVTMDR	QIS(77.99)QFVT(-77.99)MDR	3	2	652.789	0.64216	23902000	46345000	25963000	33507000	30831000	36389000	22720000	36835000	29785000
1271	966	169302;169303;169304;169305;169306;169307;169308;169309;169310;169311;169312;169313;169314;169315;169316;169317;169318	gi|357125706	250	>gi|357125706|ref|XP_003564531.1| PREDICTED: phosducin-like protein 3 [Brachypodium distachyon]	1	98.5073	1	S	1.70256e-05	98.507	_VVAQHEAREDEDDS(ph)D_	VVAQHEAREDEDDS(1)D	VVAQHEAREDEDDS(98.51)D	14	3	598.899	-0.44844	19225000	16295000	139370000	319820000	279040000	45222000	189290000	149060000	262860000
1275	969	164628;164629;164630;164631;164632;164633;164634;164635;164636;164637;164638;164639;164640;164641;164642;164643;164644;164645;164646;164647;164648;164649;164650;164651;164652;164653;164654;164655;164656;164657;164658;164659;164660;164661;164662;164663;164664;164665;164666;164667;164668;164669;164670;164671;164672	gi|721645873;gi|357125738	489;476	>gi|721645873|ref|XP_010232522.1| PREDICTED: interactor of constitutive active ROPs 2, chloroplastic-like isoform X1 [Brachypodium distachyon];>gi|357125738|ref|XP_003564547.1| PREDICTED: interactor of constitutive active ROPs 2, chloroplastic-like isoform	1	67.4147	1	S	1.78342e-08	131.4	_VM(ox)DRGDS(ph)LDGGK_	VMDRGDS(1)LDGGK	VMDRGDS(67.41)LDGGK	7	2	673.276	-0.84014	142000000	115940000	119150000	129390000	110980000	110850000	121970000	109210000	112690000
1281	976	10103;10104;10105;10106;10107;10108;10109;10110;10111;10112;10113;10114;10115;10116;10117;10118;10119	gi|357125777	4	>gi|357125777|ref|XP_003564566.1| PREDICTED: metal tolerance protein 5 isoform X1 [Brachypodium distachyon]	1	113.288	1	S	4.74488e-14	128.82	_AGS(ph)GAGGAEGEELR_	AGS(1)GAGGAEGEELR	AGS(113.29)GAGGAEGEELR	3	2	670.778	-0.84909	52252000	48981000	57397000	46018000	51815000	71589000	45342000	32110000	56869000
1283	978	91671;91672;91673;91674;91675;91676	gi|357125797	19	>gi|357125797|ref|XP_003564576.1| PREDICTED: histone H2B.5 [Brachypodium distachyon]	1	136.299	1	S	1.68544e-05	136.3	_KPVEEKS(ph)AEK_	KPVEEKS(1)AEK	KPVEEKS(136.3)AEK	7	2	612.797	0.059295	1499900	1876400	0	0	6308100	0	0	1528400	18823000
1284	979	39850;39851;39852	gi|357125828	533	>gi|357125828|ref|XP_003564591.1| PREDICTED: serine/threonine-protein kinase 38-like [Brachypodium distachyon]	1	83.6194	1	S	3.46783e-13	127.66	_DTHMHTDSSEDPMS(ph)P_	DTHMHTDSSEDPMS(1)P	DT(-114.37)HMHT(-101.12)DS(-90.02)S(-83.62)EDPMS(83.62)P	14	2	883.805	0.86583	0	0	0	0	22968000	0	19607000	15787000	0
1289	980	147792;147793;147794;147795;147796;147797;147798;147799;147800;147801;147802;147803;147804	gi|357125846	50	>gi|357125846|ref|XP_003564600.1| PREDICTED: ultraviolet-B receptor UVR8 [Brachypodium distachyon]	1	50.3537	1	S	0.000449294	95.618	_S(ph)PLLAPVPVR_	S(1)PLLAPVPVR	S(50.35)PLLAPVPVR	1	2	564.812	0.76219	10913000	0	0	15876000	20477000	16056000	14263000	12352000	10474000
1291	982	54365;54366;54367;54368;54369;54370;54371;54372;54373;54374;54375;54376;54377;54378;54379;54380;54381;54382;54383;54384;54385;54386;54387;54388;54389;54390;54391;54392;54393;54394;54395;54396;54397;54398;54399;54400;54401;54402;54403;54404;54405;54406;54407;54408;54409	gi|357125888	313	>gi|357125888|ref|XP_003564621.1| PREDICTED: putative ataxin-3 homolog [Brachypodium distachyon]	1	122.691	1	S	2.16584e-06	161.19	_ERS(ph)PPLER_	ERS(1)PPLER	ERS(122.69)PPLER	3	2	532.25	-0.1094	843280000	933000000	991600000	1202700000	1177600000	965380000	1156700000	1071800000	1158900000
1294	988	108769;108770;108771;108772;108773;108774;108775;108776;108777;108778;108779;108780;108781	gi|357125987	410	>gi|357125987|ref|XP_003564670.1| PREDICTED: uncharacterized protein LOC100842632 [Brachypodium distachyon]	1	71.2588	1	S	0.00396006	76.357	_LYEHLLVKS(ph)P_	LYEHLLVKS(1)P	LY(-71.26)EHLLVKS(71.26)P	9	2	639.828	0.77622	71114000	66781000	85459000	90850000	116690000	95502000	39260000	38913000	40899000
1308	998	15673;15674;15675;15676;15677;15678;15679;15680;15681;15682;15683	gi|357126065	48	>gi|357126065|ref|XP_003564709.1| PREDICTED: ATP-dependent 6-phosphofructokinase 6 [Brachypodium distachyon]	1	57.0193	1	S	0.00504858	77.64	_APAPAS(ph)PCK_	APAPAS(1)PCK	APAPAS(57.02)PCK	6	2	489.709	0.44347	7695700	8380300	0	14956000	14700000	14316000	22004000	23426000	35927000
1317	1005	112270;112271;112272;112273;112274;112275;112276;112277;112278;112279;112280;112281;112282;112283;112284;112285;112286;112287;112288;112289;112290;112291;112292;112293;112294;112295;112296;112297;112298;112299;112300;112301;112302;112303;112304;112305;112306;112307;112308;112309;112310;112311;112312;112313;112314;112315;112316;112317;112318;112319;112320;112321;112322;112323;112324;112325;112326;…	gi|357126151	108	>gi|357126151|ref|XP_003564752.1| PREDICTED: transcription factor MYB1R1-like [Brachypodium distachyon]	1	77.4377	1	S	2.62203e-12	123.72	_MGHGGYLS(ph)DGLMGR_	MGHGGYLS(1)DGLMGR	MGHGGY(-77.44)LS(77.44)DGLMGR	8	2	765.815	1.1642	179870000	175300000	147470000	315370000	338710000	325080000	162040000	256780000	219120000
1318	1006	41005;41006;41007;41008;41009;41010;41011;41012;41013;41014;41015;41016;41017;41018;41019;41020;41021	gi|357126197	180	>gi|357126197|ref|XP_003564775.1| PREDICTED: scarecrow-like protein 1 [Brachypodium distachyon]	1	101.888	1	S	0.000424974	111.94	_DVLLPNS(ph)PK_	DVLLPNS(1)PK	DVLLPNS(101.89)PK	7	2	531.765	0.98868	192950000	166470000	194130000	234120000	222970000	227040000	176220000	198720000	211480000
1319	1009	80173;80174;80175;80176;80177;80178;80179;80180;80181;80182;80183;80184;80185;80186;80187;80188;80189;80190	gi|357126240	87	>gi|357126240|ref|XP_003564796.1| PREDICTED: KH domain-containing protein At1g09660/At1g09670 [Brachypodium distachyon]	1	82.4167	1	S	0.000144885	132.32	_IEHGS(ph)PLR_	IEHGS(1)PLR	IEHGS(82.42)PLR	5	2	494.734	0.027945	627990000	763100000	614400000	667160000	654560000	555080000	535040000	541770000	510640000
1320	1015	115738;115739;115740;115741;115742;115743;115744;115745;115746;115747;115748;115749;115750;115751;115752;115753;115754;115755;115756;115757;115758;115759;115760;115761;115762;115763;115764;115765;115766;115767;115768;115769;115770;115771;115772;115773;115774;115775	gi|721646992;gi|721646995;gi|357126332	911;910;911	>gi|721646992|ref|XP_010232687.1| PREDICTED: uncharacterized protein LOC100842021 isoform X1 [Brachypodium distachyon];>gi|721646995|ref|XP_010232688.1| PREDICTED: uncharacterized protein LOC100842021 isoform X2 [Brachypodium distachyon];>gi|357126332|ref|	1	75.4493	1	S	0.000566178	120.63	_M(ox)SALLS(ph)FK_	MSALLS(1)FK	MS(-75.45)ALLS(75.45)FK	6	2	496.73	0.10653	161720000	168370000	175970000	208370000	225560000	207870000	140580000	138390000	132990000
1325	1018	58389;58390;58391;58392;58393;58394;58395;58396;58397;58398;58399;58400;58401;58402;58403	gi|357126392	42	>gi|357126392|ref|XP_003564871.1| PREDICTED: fructose-bisphosphate aldolase cytoplasmic isozyme [Brachypodium distachyon]	1	130.057	1	S	1.43539e-20	160.47	_FAS(ph)INVENVEDNRR_	FAS(1)INVENVEDNRR	FAS(130.06)INVENVEDNRR	3	3	581.6	-0.52605	31539000	40360000	0	51793000	76056000	27745000	55644000	70527000	54292000
1330	1019	50780;50781;50782;120315;120316;120317;120318;120319;120320;120321;120322;120323;120324;120325;120326;120327;120328;120329;120330	gi|357126396	335	>gi|357126396|ref|XP_003564873.1| PREDICTED: vacuolar protein sorting-associated protein 53 A [Brachypodium distachyon]	1	68.1557	1	S	5.12975e-40	214.86	_NKELES(ph)DDENEGVEQNK_	NKELES(1)DDENEGVEQNK	NKELES(68.16)DDENEGVEQNK	6	3	686.283	-0.64442	21148000	15360000	14439000	106210000	103940000	117330000	48837000	40940000	43456000
1331	1020	71171;71172;71173;71174;71175;71176;71177;71178;71179;71180;71181;71182;71183;71184;71185;71186;71187;71188;71189;71190;71191	gi|357126436	61	>gi|357126436|ref|XP_003564893.1| PREDICTED: uncharacterized protein LOC100832320 [Brachypodium distachyon]	1	85.8073	1	S	0.00538375	85.807	_GS(ph)GHFEVR_	GS(1)GHFEVR	GS(85.81)GHFEVR	2	2	484.703	0.85793	207430000	225850000	240820000	261340000	216880000	211640000	47794000	492770000	43306000
1338	1028	71073;71074;71075;71076;71077;71078;71079;71080;71081;71082;71083;71084;71085;71086;71087;71088;71089;71090;71091	gi|357126500	243	>gi|357126500|ref|XP_003564925.1| PREDICTED: zinc finger CCCH domain-containing protein 12-like [Brachypodium distachyon]	1	77.1501	1	S	0.00146511	110.38	_GSFIPS(ph)PR_	GSFIPS(1)PR	GS(-77.15)FIPS(77.15)PR	6	2	470.718	0.36104	225860000	235350000	246330000	131550000	145560000	141900000	335760000	309580000	304050000
1339	1028	104138;104139;104140;104141;104142;104143;104144;104145;104146;104147;104148;104149;104150;104151;104152;104153;104154;104155;104156;104157;104158;104159;104160;104161;104162	gi|357126500	286	>gi|357126500|ref|XP_003564925.1| PREDICTED: zinc finger CCCH domain-containing protein 12-like [Brachypodium distachyon]	1	111.046	1	S	1.77512e-20	187.89	_LQS(ph)PGAQQNYGTYR_	LQS(1)PGAQQNYGTYR	LQS(111.05)PGAQQNY(-111.05)GT(-113.46)Y(-115.66)R	3	2	831.867	-0.96239	170900000	212010000	279670000	850200000	830950000	929100000	916470000	768960000	883400000
1340	1029	139790;139791;139792;139793;139794;139795;139796;139797;139798;139799;139800;139801;139802;139803;139804;139805;139806;139807;139808;139809;139810;139811;139812;139813;139814;139815;139816;139817;139818	gi|357126512	2	>gi|357126512|ref|XP_003564931.1| PREDICTED: small ubiquitin-related modifier 1 [Brachypodium distachyon]	1	42.6587	1	S	1.18476e-54	158.74	_(ac)S(ph)AAGGEEDKKPAGGEGGGAHINLK_	S(1)AAGGEEDKKPAGGEGGGAHINLK	S(42.66)AAGGEEDKKPAGGEGGGAHINLK	1	3	791.367	-0.70579	324480000	312890000	412180000	601290000	494230000	610180000	307520000	294850000	353220000
1341	1030	64938;64939;64940;64941;64942;64943;64944;64945;64946;64947;64948;64949;64950;64951;64952;64953	gi|357126520	725	>gi|357126520|ref|XP_003564935.1| PREDICTED: sucrose-phosphate synthase [Brachypodium distachyon]	1	77.8917	1	S	1.67024e-39	162.39	_GAS(ph)LNEPASSDPQDQVQK_	GAS(1)LNEPASSDPQDQVQK	GAS(77.89)LNEPAS(-77.89)S(-90.37)DPQDQVQK	3	2	975.926	1.4528	205370000	203460000	259860000	140610000	210010000	192780000	245010000	283350000	245720000
1342	1030	105503;105504;105505;105506;105507;105508;105509;105510;105511;105512;105513;105514;105515;105516;105517;105518;105519;105520;105521;105522;105523;105524;105525;105526;105527;105528;105529;105530;105531;105532;105533;105534;105535;105536;105537;105538;105539;105540;105541;105542;105543	gi|357126520	717	>gi|357126520|ref|XP_003564935.1| PREDICTED: sucrose-phosphate synthase [Brachypodium distachyon]	1	56.2581	1	S	0.0119848	89.698	_LS(ph)IDGER_	LS(1)IDGER	LS(56.26)IDGER	2	2	435.192	0.11005	1522900000	1493900000	1596100000	1547700000	1482500000	1658300000	1206300000	1183500000	1148600000
1343	1030	119355;119356;119357;119358;119359;119360;119361;119362;119363;119364;119365;119366;119367;119368;119369;119370;119371;119372;119373;119374;119375;119376;119377;119378;119379;119380;119381;119382;119383;119384;119385;119386;119387;119388;119390;119391;119392;119393;119394;119396;119397;119399;119400;119401;119402;119403;119404;119405;119406;119407;119408;119409;119410;119411;119412;119413;119414;…	gi|357126520	165	>gi|357126520|ref|XP_003564935.1| PREDICTED: sucrose-phosphate synthase [Brachypodium distachyon]	1	101.605	1	S	3.29846e-266	267.39	_NFS(ph)DLTVWSDDNKEK_	NFS(1)DLTVWSDDNKEK	NFS(101.6)DLT(-101.6)VWS(-179.07)DDNKEK	3	2	939.401	-0.11413	717880000	1825500000	1902100000	1974800000	3928000000	2106700000	1328400000	2666100000	960400000
1347	1033	82790;82791;82792;82793;82794;82795;82796;82797;82798;82799;82800;82801;82802;82803;82804;82805;82806;82807;82808;82809;82810;82811	gi|357126552	39	>gi|357126552|ref|XP_003564951.1| PREDICTED: exocyst complex component EXO70B1-like [Brachypodium distachyon]	1	66.5955	1	S	0.00135212	111.61	_ILS(ph)GFDNR_	ILS(1)GFDNR	ILS(66.6)GFDNR	3	2	501.226	-0.13737	429130000	420200000	457960000	513470000	526550000	518520000	360890000	333540000	341580000
1352	1036	12347;12348;12349;12350;12351;12352;12353;12354;12355;12356;12357;12358;12359;12360;12361	gi|357126588	283	>gi|357126588|ref|XP_003564969.1| PREDICTED: regulation of nuclear pre-mRNA domain-containing protein 1B-like [Brachypodium distachyon]	1	85.845	1	S	0.000335882	100.38	_ALDNVGS(ph)LGK_	ALDNVGS(1)LGK	ALDNVGS(85.84)LGK	7	2	527.252	1.196	41043000	50699000	54763000	37995000	39224000	38046000	54096000	51042000	51837000
1360	1043	10264;10265;10266;10267;10268;10269;10270;10271;10272;10273;10274;10275;10276;10277;10278;10279;10280;10281;10282;10283;10284;10285	gi|357126626	8	>gi|357126626|ref|XP_003564988.1| PREDICTED: MAP7 domain-containing protein 1-like [Brachypodium distachyon]	1	68.0933	1	S	0.0142844	71.349	_AGS(ph)PVYGR_	AGS(1)PVYGR	AGS(68.09)PVY(-68.09)GR	3	2	443.695	0.61045	131590000	131950000	144860000	242430000	228240000	244050000	350590000	282700000	313490000
1367	1044	128261;128262;128263;128264;128265;128266;128267;128268;128269;128270;128271;128272;128273;128274;128275;128276;128277;128278;128279;128280;128281;128282;128283;128284;128285;128286	gi|357126674	309	>gi|357126674|ref|XP_003565012.1| PREDICTED: 30S ribosomal protein S5, chloroplastic [Brachypodium distachyon]	1	58.9156	1	S	0.000291056	119.03	_QFS(ph)DVAAER_	QFS(1)DVAAER	QFS(58.92)DVAAER	3	2	551.732	-0.27207	113370000	109720000	86700000	136410000	236490000	132890000	113450000	106710000	122280000
1369	1046	1499;1500;1501;1502;1503;1504;1505;1506;1507;1508;1509;1510;1511;1512;1513	gi|357126722	14	>gi|357126722|ref|XP_003565036.1| PREDICTED: CUGBP Elav-like family member 6 [Brachypodium distachyon]	1	117.081	1	S	2.86192e-44	153.82	_AAEGGGS(ph)VGAGEGEEQEVEESVK_	AAEGGGS(1)VGAGEGEEQEVEESVK	AAEGGGS(117.08)VGAGEGEEQEVEES(-117.08)VK	7	2	1142.98	0.019045	62275000	76198000	96606000	74650000	89678000	91741000	42677000	41203000	41463000
1376	1050	141796;141797;141798;141799;141800;141801;141802;141803;141804	gi|357126810	878	>gi|357126810|ref|XP_003565080.1| PREDICTED: villin-3-like [Brachypodium distachyon]	1	77.1654	1	S	8.77121e-18	211.75	_S(ph)EAGESSEFQSEK_	S(1)EAGESSEFQSEK	S(77.17)EAGES(-77.17)S(-100.27)EFQS(-147.69)EK	1	2	747.785	-1.3663	34924000	43046000	48931000	67745000	61867000	64053000	55554000	65057000	55079000
1377	1051	362;363;364;365;366;367;368;369;370;86380;86381;86382;86383;86384;86385;86386;86387;86388	gi|357126832	196	>gi|357126832|ref|XP_003565091.1| PREDICTED: two-component response regulator ARR8-like [Brachypodium distachyon]	1	128.381	1	S	2.90524e-28	205.88	_KAAAAMDQEGLGS(ph)PER_	KAAAAMDQEGLGS(1)PER	KAAAAMDQEGLGS(128.38)PER	13	2	855.879	-0.56711	111380000	134940000	154040000	122250000	104450000	108410000	71120000	73089000	90295000
1378	1053	67455;67456;67457;67458;67459;67460;67461;67462;67463;67464;67465;67466;67467;67468;67469	gi|357126856	85	>gi|357126856|ref|XP_003565103.1| PREDICTED: nucleoporin NUP53-like [Brachypodium distachyon]	1	51.2762	1	S	0.00709942	79.974	_GGLFS(ph)PLR_	GGLFS(1)PLR	GGLFS(51.28)PLR	5	2	463.728	-0.054606	23814000	22231000	21297000	4141200	4818800	5119000	20676000	19972000	19078000
1379	1055	85527;85528;85529;85530;85531;85532;85533;85534;85535;85536;85537;85538;85539;85540;85541;85542;85543	gi|357126902	274	>gi|357126902|ref|XP_003565126.1| PREDICTED: uncharacterized protein LOC100824275 [Brachypodium distachyon]	1	75.5357	1	S	0.00232147	131.44	_ISWVS(ph)MR_	ISWVS(1)MR	IS(-75.54)WVS(75.54)MR	5	2	479.714	0.77583	39622000	31643000	32925000	52994000	48762000	45548000	24187000	16045000	29222000
1380	1056	66999;67000;67001;67002;67003;67004;67005;67006;67007;67008;67009;67010;67011;67012;67013;67014;67015;67016	gi|357163509;gi|357148944;gi|357126908	156;155;155	>gi|357163509|ref|XP_003579755.1| PREDICTED: 40S ribosomal protein S10 [Brachypodium distachyon];>gi|357148944|ref|XP_003574946.1| PREDICTED: 40S ribosomal protein S10-like [Brachypodium distachyon];>gi|357126908|ref|XP_003565129.1| PREDICTED: 40S ribosoma	1	145.614	1	S	4.76403e-10	145.61	_GGAPAEFQPS(ph)FR_	GGAPAEFQPS(1)FR	GGAPAEFQPS(145.61)FR	10	2	672.293	0.12084	1557500000	1515700000	1430500000	827500000	836330000	906050000	1380200000	1469300000	1356200000
1383	1062	6327;6328;6329;6330;6331;6332;6333;6334;6335;6337;6338;6339;6340;6341;6342;6343;6344;6345;6347;6348;6349;6350;6351;6352;6353;6354;6355;6356;6357;6358;6360;6361;6375;6376;6377;6378;6379;6380;6381;6382;6383;6384;6385;6386;6387;6388;6389;6390;6391;6392;6393;6394;6395;6396;6397;6398;6399;6400;6402;6403;6404;6405;6406;6407;6408	gi|357126978	11	>gi|357126978|ref|XP_003565164.1| PREDICTED: eukaryotic translation initiation factor 4E-1 [Brachypodium distachyon]	1	67.9423	1	S	7.56515e-46	246.1	_(ac)AEDTETRPAS(ph)AGAEER_	AEDTETRPAS(1)AGAEER	AEDT(-86.09)ET(-67.94)RPAS(67.94)AGAEER	10	2	906.376	0.35493	1141700000	1084700000	1260000000	1236200000	1229400000	1500800000	973570000	977080000	1298000000
1384	1065	137223;137224;137225;137226;137227;137228;137229;137230;137231;137232;137233;137234;137235;137236;137237;137238	gi|357127026	744	>gi|357127026|ref|XP_003565187.1| PREDICTED: ABC transporter B family member 20 [Brachypodium distachyon]	1	83.0814	1	S	0.00133794	107.11	_RQDS(ph)FEMK_	RQDS(1)FEMK	RQDS(83.08)FEMK	4	2	560.728	-0.1322	186350000	159020000	137800000	256640000	282580000	292860000	174490000	164230000	161930000
1386	1066	81881;81882;81883;81884;81885;81886;81887;81888	gi|357127037	45	>gi|357127037|ref|XP_003565192.1| PREDICTED: uncharacterized protein LOC100845276 [Brachypodium distachyon]	1	76.2278	1	S	0.00564456	94.692	_IIDRHS(ph)PR_	IIDRHS(1)PR	IIDRHS(76.23)PR	6	3	358.513	0.03336	49595000	57434000	11240000	13377000	0	324870	14816000	0	0
1399	1081	71460;71461;71462;71463;71464;71465;71466;71467;71468;71469;71470;71471;71472;71473;71474;71475;71476;71477;71478;71479;71480;71481;71482;71483;71484;71485;71486;71487;71488;71489;71490;71491;71492;71493;71494;71495;71496;71497;71498;71499;71500;71501;71502;71503;71504;71505;71506;71507;71508;71509;71510;71511;71512;71513;71514;71515;71516;71517;71518;71519;71520;71521;71522	gi|357127495	3	>gi|357127495|ref|XP_003565415.1| PREDICTED: uncharacterized protein LOC100822009 [Brachypodium distachyon]	1	42.2418	2	S	0.00221431	62.357	_(ac)GS(ph)QAIEANREGAEVY(ph)R_	GS(1)QAIEANREGAEVY(1)R	GS(42.24)QAIEANREGAEVY(42.24)R	2	2	976.401	1.7553	1875000000	1825400000	1952000000	991360000	1308000000	1250600000	731900000	727850000	742780000
1404	1086	123563;123564;123565;123567;123568;123569;123570;123571;123572;123573;123574;123575;123576;123577;123578;123579	gi|357127589	390	>gi|357127589|ref|XP_003565462.1| PREDICTED: uncharacterized protein LOC100838274 [Brachypodium distachyon]	1	64.0572	1	S	8.05955e-06	126.95	_NVPASGAFS(ph)NK_	NVPASGAFS(1)NK	NVPAS(-64.06)GAFS(64.06)NK	9	2	586.261	0.066366	80316000	97957000	96489000	242320000	286710000	272240000	244180000	257350000	227670000
1405	1087	120210;120211;120212;120213;120214;120215;120216;120217;120218;120219;120220;120221;120222;120223;120224;120225;120226;120227;120228;120229;120230;120231	gi|357127595	26	>gi|357127595|ref|XP_003565465.1| PREDICTED: uncharacterized protein LOC100840103 [Brachypodium distachyon]	1	59.3668	1	S	0.000232625	121.36	_NIS(ph)MGGLQR_	NIS(1)MGGLQR	NIS(59.37)MGGLQR	3	2	528.239	0.11283	11883000	137300000	182030000	88292000	64461000	94144000	42401000	69029000	69212000
1420	1101	7261;7262;7263;7264;7265;7266;7267;7268	gi|357128350	11	>gi|357128350|ref|XP_003565836.1| PREDICTED: reticulon-like protein B1 [Brachypodium distachyon]	1	61.4953	1	S	3.47171e-07	86.211	_(ac)AEQAHAEEAS(ph)HK_	AEQAHAEEAS(1)HK	AEQAHAEEAS(61.5)HK	10	2	715.291	-1.1479	10570000	0	0	18437000	13659000	19772000	17579000	8270200	10655000
1426	1105	102206;102207;102208;102209;102210;102211;102212;102213;102214;102215;102216;102217;102218;102219;102220;102221;102222;102223;102224;102225;102226;102227;102228;102229;102230;102231;102232;102233;102234;102235;102236;102237;102238;102239;102240;102241;102242;102243;102244;102245;102246;102247;102248;102249;102250;102251;102252;102253;102254;102255	gi|357128517	950	>gi|357128517|ref|XP_003565919.1| PREDICTED: interferon-induced guanylate-binding protein 2-like [Brachypodium distachyon]	1	67.8052	1	S	3.64753e-06	136.33	_LNETALDS(ph)KVK_	LNETALDS(1)KVK	LNET(-67.81)ALDS(67.81)KVK	8	2	649.324	0.43053	276810000	148950000	262960000	373060000	434050000	345640000	177600000	211370000	287440000
1427	1107	139092;139093;139094;139095;139096;139097;139098;139099;139100;139101;139102;139103;139104;139105;139106;139107;139108;139109;139110;139111;139112	gi|357128595	219	>gi|357128595|ref|XP_003565957.1| PREDICTED: reticulon-like protein B9 [Brachypodium distachyon]	1	69.6405	1	S	1.05835e-05	137.6	_RVDS(ph)GLLNK_	RVDS(1)GLLNK	RVDS(69.64)GLLNK	4	2	541.274	-0.6709	602900000	612720000	845810000	1415300000	1517200000	1422500000	817390000	834680000	918240000
1428	1108	76305;76306;76307;76308;76309;76310;76311;76312;76313;76314;76315;76316;76317;76318;76319;76320;76321;76322;76323;76324;76325;76326;76327;76328;76329;76330;76331;76332;76333;76334;76335;76336;76337;76338;76339;76340	gi|357128631	29	>gi|357128631|ref|XP_003565974.1| PREDICTED: uncharacterized protein At1g15400-like [Brachypodium distachyon]	1	81.703	1	S	9.28958e-09	113.4	_HLS(ph)GEIRPAAAAR_	HLS(1)GEIRPAAAAR	HLS(81.7)GEIRPAAAAR	3	3	476.908	-0.22416	338090000	329250000	382780000	389090000	412380000	422200000	293060000	292460000	339650000
1429	1108	134109;134110;134111;134112;134113;134114;134115;134116;134117;134118;134119;134120;134121;134122;134123;134124;134125;134126;134127;134128;134129;134130;134131;134132	gi|357128631	43	>gi|357128631|ref|XP_003565974.1| PREDICTED: uncharacterized protein At1g15400-like [Brachypodium distachyon]	1	98.7542	1	S	0.00212137	98.754	_RGVS(ph)LDGR_	RGVS(1)LDGR	RGVS(98.75)LDGR	4	2	470.224	1.1934	295800000	329540000	289920000	371810000	189520000	329320000	303620000	114050000	261860000
1430	1108	165754;165755;165756;165757;165758;165759;165760	gi|357128631	103	>gi|357128631|ref|XP_003565974.1| PREDICTED: uncharacterized protein At1g15400-like [Brachypodium distachyon]	1	64.6747	1	S	0.000491623	88.282	_VPPPLDPPS(ph)PR_	VPPPLDPPS(1)PR	VPPPLDPPS(64.67)PR	9	2	626.31	0.83808	136650000	138200000	0	116040000	0	12593000	0	9311400	0
1431	1109	4697;4698;4699;4700;4701;4702;4703;4704;4705;4706;4707;4708;4709;4710;4711;4712;4713;4714	gi|357128645	184	>gi|357128645|ref|XP_003565981.1| PREDICTED: la-related protein CG11505-like [Brachypodium distachyon]	1	86.3126	1	S	9.70393e-06	138.99	_ADDFINS(ph)FR_	ADDFINS(1)FR	ADDFINS(86.31)FR	7	2	582.74	-2.2704	32251000	31586000	35393000	50941000	44407000	51007000	33798000	29850000	31272000
1432	1109	16960;16961;16962;16963;16964;16965;16966;16967;16968;16969;16970;16971;16972;16973;16974;16975;16976;16977;16978;16979;16980;16981;16982;16983;16984;16985;16986;16987;16988;16989;16990;16991;16992;16993	gi|357128645	96	>gi|357128645|ref|XP_003565981.1| PREDICTED: la-related protein CG11505-like [Brachypodium distachyon]	1	100.017	1	S	0.00647541	103.7	_APS(ph)VLER_	APS(1)VLER	APS(100.02)VLER	3	2	426.205	0.056448	1277700000	1620100000	1681900000	1889400000	1812400000	1927100000	1497800000	1351400000	1377800000
1434	1109;1166	102449;102450;102451;102452;102453;102454;102455;102456;102457;102458;102459;102460;102461;102462;102463;102464;102465;102466;102467;102468;102469;102470;102471;102472;102473	gi|357128645;gi|357130821	196;243	>gi|357128645|ref|XP_003565981.1| PREDICTED: la-related protein CG11505-like [Brachypodium distachyon];>gi|357130821|ref|XP_003567044.1| PREDICTED: uncharacterized protein LOC100823254 [Brachypodium distachyon]	1	76.016	1	S	1.24387e-05	145.9	_LNS(ph)LLNYK_	LNS(1)LLNYK	LNS(76.02)LLNY(-76.02)K	3	2	522.76	0.47051	734230000	695000000	624540000	1210000000	1077500000	1113200000	946470000	923980000	949130000
1436	1111	66684;66685;66686;66687;66688;66689;66690;66691;66692;66693;89099;89100;89101;89102;89103;89104;89105;89106;89107;89108;89109;89110;89111;89112;89113;89114;89115;89116;89117	gi|357128749	219	>gi|357128749|ref|XP_003566032.1| PREDICTED: zyxin-like [Brachypodium distachyon]	1	56.1392	1	S	0.00125838	95.618	_KGFFLHPS(ph)PR_	KGFFLHPS(1)PR	KGFFLHPS(56.14)PR	8	3	422.545	0.21819	38989000	76270000	41197000	48904000	41206000	39949000	54787000	57485000	67874000
1443	1121	143282;143283;143284;143285;143286;143287;143288	gi|357129019	270	>gi|357129019|ref|XP_003566166.1| PREDICTED: dual specificity tyrosine-phosphorylation-regulated kinase mbk-1-like [Brachypodium distachyon]	1	74.0421	1	S	0.00323494	80.859	_S(ph)GDDQEFDLSALEK_	S(1)GDDQEFDLSALEK	S(74.04)GDDQEFDLS(-74.04)ALEK	1	2	817.335	1.0491	0	0	0	8658400	0	14242000	5697000	7556800	14396000
1447	1124	101377;101378;101379;101380;101381;101382;101383;101384;101385;101386;101387;101388;101389;101390;101391;101392;101393;101394;101395;101396;101397;101398	gi|721638166;gi|357129205;gi|721638169	20;20;20	>gi|721638166|ref|XP_010231383.1| PREDICTED: cyclic pyranopterin monophosphate synthase, mitochondrial isoform X1 [Brachypodium distachyon];>gi|357129205|ref|XP_003566256.1| PREDICTED: cyclic pyranopterin monophosphate synthase, mitochondrial isoform X2 [B	1	62.8229	1	S	0.00918839	96.668	_LLPAS(ph)QR_	LLPAS(1)QR	LLPAS(62.82)QR	5	2	432.721	-1.524	230840000	207060000	214060000	234090000	271450000	278990000	266690000	273420000	207540000
1457	1133	52988;52989;52990;52991;52992;52993;52994;52995;52996;52997;52998;52999;53000;53001;53002;53003;53004;53005;53006;53007;53008;53009;53010;53011;53012;53013	gi|357129499	186	>gi|357129499|ref|XP_003566399.1| PREDICTED: importin subunit alpha-1a [Brachypodium distachyon]	1	41.136	1	S	2.61921e-28	199.7	_EQAVWALGNVAGDS(ph)PR_	EQAVWALGNVAGDS(1)PR	EQAVWALGNVAGDS(41.14)PR	14	3	583.937	0.10017	25964000	300960000	304030000	361990000	32522000	91671000	36274000	116240000	39389000
1458	1134	84646;84647;84648;84649;84650;84651;84652;84653;84654;84655;84656;84657;84658;84659;84660;84661;84662;84663;84664;84665;84666;84667;84668;84669;84670;84671;84672;84673;84674;84675;84676;84677;84678;84679;84680;126325;126326;126327;126328;126329;126330;126331;126332;126333;126334;126335;126336;126337;126338;126339;126340;126341;126342;126343;126344;126345;126346;126347;126348;126349;126350;126351;…	gi|357129563;gi|721633372;gi|721633375	734;723;718	>gi|357129563|ref|XP_003566431.1| PREDICTED: topless-related protein 2-like isoform X1 [Brachypodium distachyon];>gi|721633372|ref|XP_010230706.1| PREDICTED: topless-related protein 2-like isoform X2 [Brachypodium distachyon];>gi|721633375|ref|XP_010230707	1	45.2798	1	S	2.83403e-05	148.91	_PRIS(ph)EEKPDK_	PRIS(1)EEKPDK	PRIS(45.28)EEKPDK	4	3	426.875	0.57607	1690300000	2005600000	2120100000	3704000000	3474000000	698330000	4551000000	4685900000	5095900000
1459	1134	110133;110134;110135;110136;110137;110138;110139;110140;110141;110142;110143;110144;110145;110146;110147;110148;110149;110150;110151;110152;110153;110154;110155;110156;110157;110158;110159;110160;110161;110162;110163;110164;110165;110166;110167;110168;110169;110170;110171;110172;110173;110174;110175;110176;110177;110178;110179;110180;110181;110182;110183;110184;110185;110186;110187;110188;110189;…	gi|357129563;gi|721633372;gi|721633375	709;698;693	>gi|357129563|ref|XP_003566431.1| PREDICTED: topless-related protein 2-like isoform X1 [Brachypodium distachyon];>gi|721633372|ref|XP_010230706.1| PREDICTED: topless-related protein 2-like isoform X2 [Brachypodium distachyon];>gi|721633375|ref|XP_010230707	1	30.9614	1	S	3.9254e-44	157.82	_MDHLDRNS(ph)PAK_	MDHLDRNS(1)PAK	MDHLDRNS(30.96)PAK	8	3	455.199	0.84179	112770000	83891000	160830000	346860000	275590000	354430000	243030000	163170000	217330000
1460	1134	144470;144471;144472;144473;144474;144475;144476;144477;144478;144479;144480;144481;144482;144483;144484;144485;144486;144487	gi|357129563;gi|721633372;gi|721633375	726;715;710	>gi|357129563|ref|XP_003566431.1| PREDICTED: topless-related protein 2-like isoform X1 [Brachypodium distachyon];>gi|721633372|ref|XP_010230706.1| PREDICTED: topless-related protein 2-like isoform X2 [Brachypodium distachyon];>gi|721633375|ref|XP_010230707	1	90.3698	1	S	0.0113261	102.51	_S(ph)IDIKPR_	S(1)IDIKPR	S(90.37)IDIKPR	1	2	454.734	0.27195	390220000	337290000	395840000	488670000	493020000	498590000	404940000	433950000	454700000
1462	1135	142802;142803;142804;142805;142806;142807;142808;142809;142810;142811;142812;142813;142814;142815	gi|357129620	2	>gi|357129620|ref|XP_003566459.1| PREDICTED: syntaxin-22 [Brachypodium distachyon]	1	71.5055	1	S	1.78307e-07	105.41	_(ac)S(ph)FQDLEAGNGPR_	S(1)FQDLEAGNGPR	S(71.51)FQDLEAGNGPR	1	2	706.796	-0.1163	48803000	53608000	31485000	71576000	65888000	66188000	101870000	102670000	64953000
1464	1138	1964;1965;1966;1967;1968;1969;1970;1971;1972;1973;1974;1975;1976;1977;1978;1979	gi|357129732	611	>gi|357129732|ref|XP_003566515.1| PREDICTED: uncharacterized protein LOC100840108 [Brachypodium distachyon]	1	55.3526	1	S	0.00347664	94.363	_AAHIDS(ph)PK_	AAHIDS(1)PK	AAHIDS(55.35)PK	6	2	459.708	0.099028	0	8299200	25339000	42000000	48725000	43450000	49026000	15768000	52170000
1465	1139	144147;144148;144149	gi|357144212;gi|357129774;gi|357129776	2;2;2	>gi|357144212|ref|XP_003573212.1| PREDICTED: flowering-promoting factor 1-like protein 3 [Brachypodium distachyon];>gi|357129774|ref|XP_003566536.1| PREDICTED: flowering-promoting factor 1-like protein 1 [Brachypodium distachyon];>gi|357129776|ref|XP_00356	1	68.2235	1	S	0.0131266	77.732	_(ac)S(ph)GVWVFK_	S(1)GVWVFK	S(68.22)GVWVFK	1	2	472.718	-1.2959	0	0	0	0	0	0	0	0	0
1466	1140	111691;111692;111693;111694;111695;111696;111697;111698;111699;111700;111701;111702;111703;111704;111705;111706;111707;111708;111709;111710;111711;111712;111713;111714;111715;111716;111717;111718;111719;111720;111721;111722;111723;111724;111725;111726;111727;111728;111729;111730;114456;114457;114458;114459;114460;114461;114462;114463;114464;114465;114466;114467;114468;114469;114470;114471;114472;…	gi|357129786	7	>gi|357129786|ref|XP_003566542.1| PREDICTED: zinc finger CCCH domain-containing protein 5-like [Brachypodium distachyon]	1	77.0411	1;2	S	0.000358852	112.13	_(ac)MMEPYAS(ph)PR_	MMEPYAS(1)PR	MMEPY(-77.04)AS(77.04)PR	7	2	602.232	-0.73114	675180000	728100000	727040000	702000000	665660000	692820000	632430000	651240000	686460000
1472	1144	127846;127847;127848;127849;127850;127851;127852;127853;127854;127855;127856;127857;127858;127859;127860;127861	gi|357129915	808	>gi|357129915|ref|XP_003566605.1| PREDICTED: uncharacterized protein LOC100828484 [Brachypodium distachyon]	1	48.9483	1	S	8.41833e-05	89.466	_QDS(ph)PAHEENEHR_	QDS(1)PAHEENEHR	QDS(48.95)PAHEENEHR	3	3	510.199	0.50943	1738800	4322900	2837800	8318600	12169000	11059000	5480500	7225400	7746800
1473	1146	74633;74634;74635;74636;74637;74638;74639;74640;74641;74642;74643;74644;74645;74646;74647;74648;74649	gi|721633563;gi|721633566;gi|357129939;gi|721633555;gi|721633560	414;402;400;400;400	>gi|721633563|ref|XP_003566623.2| PREDICTED: uncharacterized protein LOC100836754 isoform X1 [Brachypodium distachyon];>gi|721633566|ref|XP_010230735.1| PREDICTED: uncharacterized protein LOC100836754 isoform X2 [Brachypodium distachyon];>gi|357129939|ref|	1	65.1575	1	S	0.000460449	109.72	_HFS(ph)IGSRPPR_	HFS(1)IGSRPPR	HFS(65.16)IGS(-65.16)RPPR	3	3	411.868	0.26785	25677000	29532000	28034000	33371000	21349000	37764000	35080000	34593000	20916000
1474	1147	103897;103898;103899;103900;103901;103902;103903;103904;103905;103906;103907;103908;103909;103910	gi|357129971	391	>gi|357129971|ref|XP_003566632.1| PREDICTED: NAC domain-containing protein 74-like [Brachypodium distachyon]	1	49.4182	1	S	0.0140149	85.731	_LQHS(ph)INR_	LQHS(1)INR	LQHS(49.42)INR	4	2	474.227	-0.38208	20143000	25707000	27868000	40366000	34663000	36647000	25805000	33341000	24690000
1475	1150	37942;37943;37944;37945;37946;37947;37948;37949;37950;37951;37952;37953;37954;37955;37956;37957;37958;37959;37960;37961;37962	gi|357130195;gi|721641587	461;458	>gi|357130195|ref|XP_003566736.1| PREDICTED: uncharacterized protein LOC100833992 isoform X1 [Brachypodium distachyon];>gi|721641587|ref|XP_010231884.1| PREDICTED: uncharacterized protein LOC100833992 isoform X2 [Brachypodium distachyon]	1	117.072	1	S	1.20411e-07	147.26	_DQNPS(ph)FKDLVR_	DQNPS(1)FKDLVR	DQNPS(117.07)FKDLVR	5	2	699.824	-0.22901	35387000	37975000	37161000	76811000	75048000	50976000	79401000	61652000	69141000
1477	1152	23580;23581;23582;23583;23584;23585;23586;23587;23588;23589;23590;23591;23592;23593;23594;23595;23596;23597;23598;23599;23600;23601;23602;23603;23604;23605;23606;23607;23608;23609;23610;23611;23612;23613;23614;23615;23616;23617;23618;23619;23620;23621;23622;23623;23624;23625;23626;23627;23628;23629;23630;23631;23632;23633;23634;23635;23636;23637;23638;23639;23640;23641;23642;23643;23644;23645	gi|357130258	786	>gi|357130258|ref|XP_003566767.1| PREDICTED: DEAD-box ATP-dependent RNA helicase 40-like [Brachypodium distachyon]	1	87.0046	1	S	3.51447e-43	240.68	_AVEVSQKPDPAS(ph)PPHR_	AVEVSQKPDPAS(1)PPHR	AVEVS(-87)QKPDPAS(87)PPHR	12	2	897.93	-0.12198	2112700000	2462000000	2286600000	3314700000	3656900000	3539300000	2775700000	2862700000	2710500000
1482	1152	158558;158559;158560;158561;158562;158563;158564;158565;158566;158567	gi|357130258	741	>gi|357130258|ref|XP_003566767.1| PREDICTED: DEAD-box ATP-dependent RNA helicase 40-like [Brachypodium distachyon]	1	132.398	1;2	S	3.4971e-12	132.4	_VDLDRS(ph)PS(ph)PQDDK_	VDLDRS(1)PS(1)PQDDK	VDLDRS(132.4)PS(132.4)PQDDK	6	2	816.321	-0.90423	29823000	36792000	43551000	63238000	60990000	68958000	44965000	45182000	36738000
1483	1152	158558;158559;158560;158561;158562;158563;158564;158565;158566	gi|357130258	743	>gi|357130258|ref|XP_003566767.1| PREDICTED: DEAD-box ATP-dependent RNA helicase 40-like [Brachypodium distachyon]	1	132.398	2	S	3.4971e-12	132.4	_VDLDRS(ph)PS(ph)PQDDK_	VDLDRS(1)PS(1)PQDDK	VDLDRS(132.4)PS(132.4)PQDDK	8	2	816.321	-0.90423	29823000	36792000	43551000	63238000	60990000	68958000	44965000	45182000	36738000
1484	1154	24090;24091;24092;24093;24094;24095;24096;24097;24098;24099;24100;24101;24102;24103;24104;24105;24106;24107;24108;24109;24110;24111;24112	gi|357130336	264	>gi|357130336|ref|XP_003566805.1| PREDICTED: 26S proteasome non-ATPase regulatory subunit 14 homolog [Brachypodium distachyon]	1	89.4714	1	S	8.39687e-05	89.471	_AVQEEDELS(ph)PEK_	AVQEEDELS(1)PEK	AVQEEDELS(89.47)PEK	9	2	727.308	-0.31875	413270000	483690000	438390000	666230000	219940000	206680000	45420000	42814000	58908000
1485	1155	3938;3939;3940;3941;3942;3943;3944;3945;3946;3947;3948;3949;3950;3951;3952	gi|357130359	67	>gi|357130359|ref|XP_003566816.1| PREDICTED: SUN domain-containing protein 2-like [Brachypodium distachyon]	1	66.9053	1	S	8.11535e-09	112.24	_AATAAAPPLS(ph)QAR_	AATAAAPPLS(1)QAR	AAT(-66.91)AAAPPLS(66.91)QAR	10	2	652.822	0.95611	93902000	89256000	86567000	20673000	22997000	0	30439000	22969000	18694000
1487	1155	152283;152284;152285;152289	gi|357130359	41	>gi|357130359|ref|XP_003566816.1| PREDICTED: SUN domain-containing protein 2-like [Brachypodium distachyon]	1	97.7721	1	S	2.711e-08	108.92	_S(ph)VLLLDQRPHPSTPTSR_	S(1)VLLLDQRPHPSTPTSR	S(97.77)VLLLDQRPHPS(-98.08)T(-97.77)PT(-101.82)S(-101.82)R	1	3	662.005	-0.069401	0	0	13285000	11955000	0	0	0	0	12476000
1488	1156	103211;103212;103213;103214;103215;103216;103217;103218;103219;103220;103221;103222;103223;103224;103225;103226;103227;103228;103229;103230;103231;103232;103233;103234;103235;103236;103237;103238;103239;103240;103241;103242;103243;103244;103245	gi|357130371	106	>gi|357130371|ref|XP_003566822.1| PREDICTED: uncharacterized protein LOC100844872 [Brachypodium distachyon]	1	58.8484	1	S	2.37567e-10	109.03	_LPPPAVPS(ph)PPPPQEQNK_	LPPPAVPS(1)PPPPQEQNK	LPPPAVPS(58.85)PPPPQEQNK	8	2	936.966	-1.432	124200000	131510000	155990000	254360000	221610000	245800000	182560000	105010000	166480000
1496	1160	19305;19306;19307;19308;19309;19310;19311;19312;19313;19314;19315;19316;19317;19318;19319;19320;19321;19322;19323;19324;19325;19326;19327;19328;19329;19330;19331;19332;19333;19334	gi|357130609	3	>gi|357130609|ref|XP_003566940.1| PREDICTED: NEDD8-activating enzyme E1 catalytic subunit [Brachypodium distachyon]	1	115.771	1	S	9.48343e-27	149.57	_(ac)AS(ph)PDAEAPPPTEPER_	AS(1)PDAEAPPPTEPER	AS(115.77)PDAEAPPPT(-115.77)EPER	2	2	843.356	-0.4917	678800000	587410000	687840000	570610000	739340000	847810000	44822000	630110000	750100000
1497	1161	143538;143539;143540;143541;143542;143543	gi|357130627	88	>gi|357130627|ref|XP_003566949.1| PREDICTED: probable WRKY transcription factor 53 [Brachypodium distachyon]	1	108.066	1	S	5.90607e-20	199.05	_S(ph)GGGLDDHAADVSR_	S(1)GGGLDDHAADVSR	S(108.07)GGGLDDHAADVS(-108.07)R	1	2	718.794	1.6857	25989000	25137000	40264000	12338000	12187000	0	0	0	0
1500	1168	10873;10874;10875;10876;10877;10878;10879;10880;10881;10882;10883;10884;10885;10886;10887;10888;10889;10890;10891;10892;10893;10894;10895;10896;10897;10898;10899;10900;10901;10902;10903;10904;10905;10906;10907;10908;10909;10910;10911;10912;10913;10914;10915	gi|357131193;gi|721645634	942;942	>gi|357131193|ref|XP_003567224.1| PREDICTED: probable LRR receptor-like serine/threonine-protein kinase At1g06840 [Brachypodium distachyon];>gi|721645634|ref|XP_010232490.1| PREDICTED: probable LRR receptor-like serine/threonine-protein kinase At1g06840 [B	1	72.0617	1	S	3.32023e-12	120.66	_AHS(ph)GIPSGTVAPR_	AHS(1)GIPSGTVAPR	AHS(72.06)GIPS(-72.06)GT(-77.27)VAPR	3	2	665.319	-0.82052	174030000	120170000	182720000	106800000	88150000	89127000	79421000	58257000	94496000
1501	1169	135089;135090;135091	gi|721645654;gi|357131195	302;274	>gi|721645654|ref|XP_010232492.1| PREDICTED: uncharacterized protein LOC100835835 isoform X1 [Brachypodium distachyon];>gi|357131195|ref|XP_003567225.1| PREDICTED: uncharacterized protein LOC100835835 isoform X2 [Brachypodium distachyon]	1	71.0182	1	S	6.83531e-05	83.395	_RLES(ph)QLAQALPTNSPR_	RLES(1)QLAQALPTNSPR	RLES(71.02)QLAQALPT(-71.02)NS(-74.12)PR	4	3	620.982	0.22518	0	0	9101200	8172000	0	7983400	0	0	0
1510	1179	6041;6042;6043;6044;6045;6046;6047;6048;6049;6050;6051;6052;6053;6054;6055;6056;6057;6058;6059;6060;6061;6062;6063;6064;6065;6066;6067;6068;6069;6070;6071;6072;6073;6074;6075	gi|357131642	11	>gi|357131642|ref|XP_003567445.1| PREDICTED: nuclear transcription factor Y subunit B-1-like [Brachypodium distachyon]	1	90.8374	1	S	4.16055e-19	135.24	_(ac)ADYHGGGGGS(ph)PERR_	ADYHGGGGGS(1)PERR	ADY(-90.84)HGGGGGS(90.84)PERR	10	2	769.313	-0.64169	165850000	128480000	161370000	181180000	193350000	206190000	173960000	189270000	164230000
1516	1184	68913;68914;68915;68916;68917;68918	gi|721648504;gi|357131853;gi|721648509	18;18;18	>gi|721648504|ref|XP_010232889.1| PREDICTED: protein SAND isoform X1 [Brachypodium distachyon];>gi|357131853|ref|XP_003567548.1| PREDICTED: protein SAND isoform X2 [Brachypodium distachyon];>gi|721648509|ref|XP_010232890.1| PREDICTED: protein SAND isoform	1	66.0557	1	S	0.000373892	105.98	_GLAALS(ph)LR_	GLAALS(1)LR	GLAALS(66.06)LR	6	2	440.736	-0.69039	0	0	0	0	0	0	0	0	0
1523	1190	11952;11953;11954;11955;11956;11957;11958;11959;11960;11961;11962;11963;11964;158368;158369;158370;158371;158372;158373;158374;158375;158376;158377;158379;158380;158381;158382;158383;158384;158385;158386;158387;158388;158389;158390;158391;158392;158393;158394;158395;158396;158397;158398;158399;158400;158401;158402;158403;158404;158405;158406	gi|357132001	174	>gi|357132001|ref|XP_003567621.1| PREDICTED: protein FAM192A [Brachypodium distachyon]	1	63.2148	1	S	8.91422e-06	173.59	_VDGESKPS(ph)PK_	VDGESKPS(1)PK	VDGES(-63.21)KPS(63.21)PK	8	2	562.255	-0.53739	249760000	328940000	377300000	419490000	493970000	329980000	628580000	464370000	699160000
1526	1192	133742	gi|357132013	131	>gi|357132013|ref|XP_003567627.1| PREDICTED: probable receptor-like protein kinase At5g18500 [Brachypodium distachyon]	1	65.2761	1	S	1.4017e-05	186.69	_RGDESNSGS(ph)FR_	RGDESNSGS(1)FR	RGDES(-96.01)NS(-65.28)GS(65.28)FR	9	2	646.257	0.12732	0	0	0	0	0	0	0	63289000	0
1527	1197	129878	gi|357132075	302	>gi|357132075|ref|XP_003567658.1| PREDICTED: AMSH-like ubiquitin thioesterase 3 [Brachypodium distachyon]	1	51.6953	1	S	0.00924752	51.695	_QPS(ph)PPPVLAEVHPER_	QPS(1)PPPVLAEVHPER	QPS(51.7)PPPVLAEVHPER	3	3	578.285	1.3547	0	0	0	0	0	0	0	0	0
1529	1201	23069;23070;23071;23072;23074;23075;23077;23078;23080;23081;23082;23084;23085;23087;23088;23089;23090;23091;23092;23093;23094;23095;23096;23097;23098;23099;23100	gi|357132113;gi|721634545	79;79	>gi|357132113|ref|XP_003567677.1| PREDICTED: respiratory burst oxidase homolog protein B [Brachypodium distachyon];>gi|721634545|ref|XP_010230866.1| PREDICTED: respiratory burst oxidase homolog protein B [Brachypodium distachyon]	1	149.873	1	S	4.8695e-143	309.94	_AVDDGGS(ph)GHGGGFDGLSSSSSR_	AVDDGGS(1)GHGGGFDGLSSSSSR	AVDDGGS(149.87)GHGGGFDGLS(-149.87)S(-156.87)S(-164.07)S(-176.44)S(-189.63)R	7	2	1044.92	-0.40646	425470000	414770000	395130000	632730000	594910000	629730000	434250000	375170000	438920000
1534	1201	23664;23665;23666;23667;23668;23669;23670;23671;23672;23673;23674;23675;23676	gi|357132113;gi|721634545	678;678	>gi|357132113|ref|XP_003567677.1| PREDICTED: respiratory burst oxidase homolog protein B [Brachypodium distachyon];>gi|721634545|ref|XP_010230866.1| PREDICTED: respiratory burst oxidase homolog protein B [Brachypodium distachyon]	1	101.109	1	S	1.27074e-43	164.27	_AVFSEACRPPADGES(ph)GLLR_	AVFSEACRPPADGES(1)GLLR	AVFS(-101.11)EACRPPADGES(101.11)GLLR	15	2	1056.48	-0.19358	36763000	132830000	72788000	71664000	93773000	93701000	89571000	98972000	48342000
1535	1201	67967;67968;67969;67970;67971;67972;67973;67974;67975;67976;67977;67978;67979;67981;67982;67983;67984;67985;67987;67989;67990;67992;67993;67994;67995;67997;67998;68000;68001;68003;68004;68005;68006;68007;68008;68009;68010;68011;68012;68015;68016;68017;68018;68019;68020;68021;68022;68023;68024;68025;68027;68028;68029;68030;68032;68033;68034;68035;68036;68037	gi|357132113;gi|721634545	746;746	>gi|357132113|ref|XP_003567677.1| PREDICTED: respiratory burst oxidase homolog protein B [Brachypodium distachyon];>gi|721634545|ref|XP_010230866.1| PREDICTED: respiratory burst oxidase homolog protein B [Brachypodium distachyon]	1	71.8695	1	S	3.03754e-27	180.14	_GGS(ph)VGGTEPEASGKPK_	GGS(1)VGGTEPEASGKPK	GGS(71.87)VGGT(-71.87)EPEAS(-140.96)GKPK	3	2	769.348	-0.1959	327330000	383120000	401880000	314750000	377220000	386950000	534210000	614840000	495230000
1539	1204	64535;64536;64539;64541;64544;64545;64547;64548;64549;64550;64551;64552;64555;64556;64559;64560;64564;64565;64566;64567;64568;64571;64572;64573;64575;64576;64577;64578;64579;64581;64582;64583;64586;64588;64590;64591;64592;64594;64595;64596;64597;64598;64599;64600;64602;64603;147307;147308;147309;147310;147311;147312;147313;147314;147315;147316;147317;147318;147319;147320	gi|357132145	864	>gi|357132145|ref|XP_003567693.1| PREDICTED: eukaryotic translation initiation factor 3 subunit A [Brachypodium distachyon]	1	95.2362	1	S	7.5587e-44	161.41	_S(ph)PDAAPAAVAPPAR_	S(1)PDAAPAAVAPPAR	S(95.24)PDAAPAAVAPPAR	1	2	685.827	0.73486	2199800000	1884800000	641230000	1749600000	1288300000	1454900000	2444400000	2880800000	2246600000
1543	1205	14281;14282;14283;14284;14285;14286;14287;14288;14289;14290;14291;14292;14293;14294;14295;14296;14297;14298;14299;14300;14301;14302;14303;14304;14305;14306;14307;14308;14309;14310;14311;14312;14313;14314;14315;14316;14317;14318;14319;14320;14321;14322;14323;14324;14325;14326;14327;14328;14329;14330;14331;14332;14333;14334;14335;14336;14337;14338;14339;14340;14341;14342;14343;14344;14345;14346;143…	gi|357132177	102	>gi|357132177|ref|XP_003567708.1| PREDICTED: NPL4-like protein [Brachypodium distachyon]	1	87.1047	1	S	2.12049e-07	147.26	_ALTVAGS(ph)FGKK_	ALTVAGS(1)FGKK	ALT(-87.1)VAGS(87.1)FGKK	7	2	579.8	-0.023761	6612900000	7751100000	7891200000	1528600000	1833700000	2315200000	2169900000	1978400000	2080800000
1562	1215	19429;19430;19431;19432;19433;19434;19435;19436;19437;19438;19439;19440;19441;19442;19443;19444;19445;19446;19447;19448;19449;19450;19451;19452;19453;19454;19455;19456;19457;19458;19459;19460;19461;19462;19463;19464;19465;19466;19467;19468;19469;19470;19471;19472;19473;19474	gi|357132276;gi|721634908	3;3	>gi|357132276|ref|XP_003567757.1| PREDICTED: chaperone protein dnaJ 15 isoform X1 [Brachypodium distachyon];>gi|721634908|ref|XP_010230930.1| PREDICTED: chaperone protein dnaJ 15 isoform X1 [Brachypodium distachyon]	1	79.3337	1	S	3.27558e-26	143.46	_(ac)AS(ph)PGKM(ox)EGPSAPALR_	AS(1)PGKMEGPSAPALR	AS(79.33)PGKMEGPS(-79.33)APALR	2	2	803.868	-1.2869	886850000	1067700000	894370000	1093600000	967410000	997720000	887650000	868250000	834570000
1564	1216	82305;82306;82307;82308;82309;82310;82311;82312;82313;82314;82315;82316;82317;82318;82319;82320;82321;82322	gi|721634916;gi|357132278	359;359	>gi|721634916|ref|XP_010230932.1| PREDICTED: probable protein phosphatase 2C 3 isoform X1 [Brachypodium distachyon];>gi|357132278|ref|XP_003567758.1| PREDICTED: probable protein phosphatase 2C 3 isoform X2 [Brachypodium distachyon]	1	93.6488	1	S	0.00123608	152.11	_IKS(ph)LIFR_	IKS(1)LIFR	IKS(93.65)LIFR	3	2	478.77	-0.31139	51418000	61878000	44687000	44205000	45788000	45068000	24506000	28213000	31735000
1565	1218	163968;163969;163970;163971;163972;163973;163974;163975;163976;163977;163978;163979;163980;163981;163982;163983;163984;163985	gi|357132295	349	>gi|357132295|ref|XP_003567766.1| PREDICTED: ABC transporter G family member 7 [Brachypodium distachyon]	1	84.5266	1	S	1.42888e-09	167.61	_VLITEFNS(ph)PVIK_	VLITEFNS(1)PVIK	VLIT(-84.53)EFNS(84.53)PVIK	8	2	720.381	0.95988	40454000	79813000	66743000	104380000	104170000	106630000	40962000	38813000	43840000
1566	1219	139113;139114;139115;139116;139117;139118;139119;139120;159206;159207;159208;159209;159210;159211;159212;159213	gi|357132308	159	>gi|357132308|ref|XP_003567772.1| PREDICTED: uncharacterized protein LOC100836865 [Brachypodium distachyon]	1	110.596	1	S	2.25214e-20	199.15	_RVDYS(ph)DDDDDFIVK_	RVDYS(1)DDDDDFIVK	RVDY(-110.6)S(110.6)DDDDDFIVK	5	2	891.367	-0.37787	45948000	79116000	70306000	219770000	245410000	239820000	149270000	37806000	174740000
1567	1220	8170;8171;8172;8173;8174;8175;8176;8177;8178;8179;8180;8181;8182;8183;8184;8185;8186;8187;8188;8189;8190	gi|357132314	237	>gi|357132314|ref|XP_003567775.1| PREDICTED: uncharacterized protein LOC100837783 [Brachypodium distachyon]	1	135.75	1	S	1.71841e-43	241.74	_AFS(ph)EGDIQNLGANTPR_	AFS(1)EGDIQNLGANTPR	AFS(135.75)EGDIQNLGANT(-135.75)PR	3	2	885.396	-0.097524	74790000	71879000	77432000	154910000	144100000	162940000	101980000	93737000	96444000
1570	1221	171712;171713;171714;171715;171716;171717;171718;171719;171720	gi|357132324	428	>gi|357132324|ref|XP_003567780.1| PREDICTED: casein kinase I-like [Brachypodium distachyon]	1	70.0686	1	S	4.11839e-05	94.122	_WS(ph)PQMADSSDTR_	WS(1)PQMADSSDTR	WS(70.07)PQMADS(-70.07)S(-74.82)DT(-82.75)R	2	2	730.779	-0.25267	35248000	29611000	32300000	65122000	56817000	71428000	38800000	44426000	44392000
1571	1222	99063;99064;99065;99066;99067;99068;99069;99070;99071;99072;99073;99074;99075;99076;99077;99078;99079;99080	gi|357132354	295	>gi|357132354|ref|XP_003567795.1| PREDICTED: plasminogen activator inhibitor 1 RNA-binding protein-like [Brachypodium distachyon]	1	104.434	1	S	0.000331831	128.81	_LGS(ph)DKELK_	LGS(1)DKELK	LGS(104.43)DKELK	3	2	485.236	0.13005	310400000	337920000	348720000	330740000	399450000	393210000	315400000	351120000	309170000
1573	1225	29889;29890;29891;29892;29893;29894;29895;29896;29897;29898;29899;29900;29901;142842;142856;142857;142858;142859	gi|357132390	7	>gi|357132390|ref|XP_003567813.1| PREDICTED: sugar transporter ERD6-like 4 [Brachypodium distachyon]	1	114.08	1;2	S	1.97185e-39	191.37	_DES(ph)GGEDGGGASDLR_	DES(1)GGEDGGGASDLR	DES(114.08)GGEDGGGAS(-114.08)DLR	3	2	751.276	-0.18291	62524000	62841000	70554000	146760000	125590000	215890000	76926000	56192000	61958000
1575	1225	99515;99516;99517;99518;99521;99523;99524;99525;99526;99527;99529;99531;99532;99534;99535;99536;99537;99540;99542;99544;99545;99546;99548;99554;99556;99559;99560;99565;99568;99569;99570;99571;99572;99573;99574	gi|357132390	51	>gi|357132390|ref|XP_003567813.1| PREDICTED: sugar transporter ERD6-like 4 [Brachypodium distachyon]	1	63.4456	1;2	S	0.000447323	110.38	_LGS(ph)S(ph)AYALR_	LGS(1)S(1)AYALR	LGS(63.45)S(61.78)AY(-61.78)ALR	3	2	549.225	0.61179	49744000	166750000	213370000	95957000	308650000	268870000	164120000	50743000	134020000
1577	1225	115707;115708;115709;115710;115711;115712;115713;115714;115715;115716;115717;115718;115719;115720;115721;115722;115723;115724;115725;115726;115727;115728;115729;115730;115731;115732;115733;115734;115735;115736;115737	gi|357132390	39	>gi|357132390|ref|XP_003567813.1| PREDICTED: sugar transporter ERD6-like 4 [Brachypodium distachyon]	1	91.6593	1	S	2.0882e-05	148.68	_M(ox)SAAAGLGS(ph)R_	MSAAAGLGS(1)R	MS(-91.66)AAAGLGS(91.66)R	9	2	508.715	-1.5647	239320000	306590000	308960000	714350000	751520000	721270000	514800000	508890000	487630000
1580	1225	142840;142841;142843;142844;142845;142846;142847;142848;142849;142850;142851;142852;142853;142854;142855;142856;142857;142858;142859	gi|357132390	2	>gi|357132390|ref|XP_003567813.1| PREDICTED: sugar transporter ERD6-like 4 [Brachypodium distachyon]	1	78.5354	1;2	S	1.24391e-61	239.48	_(ac)S(ph)FRDES(ph)GGEDGGGASDLR_	S(1)FRDES(1)GGEDGGGASDLR	S(78.54)FRDES(42.88)GGEDGGGAS(-42.88)DLR	1	2	1007.36	-1.392	116780000	130250000	251950000	406170000	407820000	402390000	254340000	292680000	275490000
1581	1227	106700;106701;106702;106703;106704;106705;106706	gi|357132406;gi|357123843	324;324	>gi|357132406|ref|XP_003567821.1| PREDICTED: uncharacterized protein LOC100825290 isoform X1 [Brachypodium distachyon];>gi|357123843|ref|XP_003563617.1| PREDICTED: uncharacterized protein LOC100826423 [Brachypodium distachyon]	1	94.7643	1	S	6.35559e-60	195.71	_LSVSEISDDHGGGMVS(ph)PQR_	LSVSEISDDHGGGMVS(1)PQR	LS(-126.83)VS(-101.51)EIS(-94.76)DDHGGGMVS(94.76)PQR	16	2	1025.95	3.2215	0	0	0	0	21059000	21442000	35124000	0	0
1585	1231	85201;85202;85203;85204;85205;85206;85207;85208;85209;85210	gi|357132432	229	>gi|357132432|ref|XP_003567834.1| PREDICTED: probable protein ABIL4 isoform X2 [Brachypodium distachyon]	1	73.9607	1	S	2.96277e-18	129.32	_ISSDGMEMPAS(ph)PMR_	ISSDGMEMPAS(1)PMR	IS(-87)S(-73.96)DGMEMPAS(73.96)PMR	11	2	794.814	0.69071	14213000	22169000	26356000	6436300	19370000	0	9289300	12931000	0
1587	1232	35591;35592;35593;35594;35595;35596;35597;35598;35599	gi|357132442	355	>gi|357132442|ref|XP_003567839.1| PREDICTED: protein CHUP1, chloroplastic [Brachypodium distachyon]	1	81.5653	2	S	0.00645029	102.62	_DLNRT(ph)LS(ph)PK_	DLNRT(1)LS(1)PK	DLNRT(81.57)LS(81.57)PK	7	2	602.262	0.19783	3150700	40088000	36240000	67338000	75405000	71636000	67214000	67378000	68515000
1588	1232	60588;60589;60590;60591;60592;60593;60594;60595;60596;60597;60598;60599;60600;60601;60602;60603;60604;60605;60606;60607;60608;60609;60610;60611;60612;60613;60614	gi|357132442	547	>gi|357132442|ref|XP_003567839.1| PREDICTED: protein CHUP1, chloroplastic [Brachypodium distachyon]	1	71.4932	1	S	1.58419e-20	163.35	_FGGGYSSALVPS(ph)PK_	FGGGYSSALVPS(1)PK	FGGGY(-106.81)S(-85.12)S(-71.49)ALVPS(71.49)PK	12	2	723.837	0.23991	1477600000	1476300000	1542600000	1896400000	2010100000	2192000000	1863600000	1800400000	1899100000
1590	1232	129279;129280;129281;129282;129283;129284;129285;129286;129287;129288;129289;129290;129291;129292;129293;129294;129295;129296;129297;129298;129299;129300	gi|357132442	371	>gi|357132442|ref|XP_003567839.1| PREDICTED: protein CHUP1, chloroplastic [Brachypodium distachyon]	1	75.6287	1	S	2.90427e-05	107.39	_QLM(ox)LEYGS(ph)ER_	QLMLEYGS(1)ER	QLMLEY(-75.63)GS(75.63)ER	8	2	661.278	0.29372	113590000	152160000	12205000	11712000	15093000	86795000	67985000	101440000	56159000
1593	1237	146556;146557;146558;146559;146560;146561;146562	gi|357132476	164	>gi|357132476|ref|XP_003567856.1| PREDICTED: common plant regulatory factor 1 [Brachypodium distachyon]	1	112.304	1	S	7.53372e-19	139.08	_S(ph)MDGGLGTEATGAAR_	S(1)MDGGLGTEATGAAR	S(112.3)MDGGLGT(-112.3)EAT(-124.05)GAAR	1	2	737.306	-0.22398	0	0	0	0	0	60000000	8766700	43144000	25607000
1597	1240	32881;32882;32883;32884;32885;32886	gi|357132512	249	>gi|357132512|ref|XP_003567874.1| PREDICTED: uncharacterized protein LOC100840916 [Brachypodium distachyon]	1	75.6689	1	S	0.00143176	75.669	_DHS(ph)HPAADNKPK_	DHS(1)HPAADNKPK	DHS(75.67)HPAADNKPK	3	2	698.804	1.8629	0	1202400	0	0	0	6729700	5960700	0	3145000
1598	1240	122460;122462;122464;122466;122468;122469;122471;122472;122473;122474;122476;122479;122480;122481;122482;122483;122484;122485;122486;122487;122488;122489;122490;122491;122492;122493;122494	gi|357132512	108	>gi|357132512|ref|XP_003567874.1| PREDICTED: uncharacterized protein LOC100840916 [Brachypodium distachyon]	1	70.8305	1	S	2.19256e-27	197.94	_NS(ph)FAHTSSTDNATAR_	NS(1)FAHTSSTDNATAR	NS(70.83)FAHT(-70.83)S(-92.19)S(-112.22)T(-117.39)DNAT(-159.46)AR	2	2	830.342	0.019176	50782000	54151000	52136000	83035000	74478000	88137000	67513000	60564000	66801000
1601	1240	144488;144489;144490;144491;144492;144493;144494;144495;144496	gi|357132512	429	>gi|357132512|ref|XP_003567874.1| PREDICTED: uncharacterized protein LOC100840916 [Brachypodium distachyon]	1	91.1652	1	S	1.90386e-25	121.3	_S(ph)IDNNVELPVEEESEPVDQIDTR_	S(1)IDNNVELPVEEESEPVDQIDTR	S(91.17)IDNNVELPVEEES(-91.17)EPVDQIDT(-110.6)R	1	2	1354.1	-2.026	21754000	21034000	23297000	35625000	32122000	41026000	0	0	0
1602	1241	94743;94744;94745;94746;94747;94748;94749;94750;94751;94752;94753;94754;94755;94756;94757;94758;94759;94760;94761;94762;94763;94764;94765;94766;94767;94768;94769;94770;94771;94772;94773;94774;94775;94776;94777;94778	gi|721631329;gi|357132514	743;743	>gi|721631329|ref|XP_010230400.1| PREDICTED: probable ubiquitin-conjugating enzyme E2 23 isoform X1 [Brachypodium distachyon];>gi|357132514|ref|XP_003567875.1| PREDICTED: probable ubiquitin-conjugating enzyme E2 23 isoform X2 [Brachypodium distachyon]	1	63.2832	1	S	0.000394952	125.48	_LAS(ph)ELFAR_	LAS(1)ELFAR	LAS(63.28)ELFAR	3	2	493.739	0.23624	103210000	106870000	111150000	126220000	126470000	106900000	64966000	67947000	65275000
1603	1242	24789;24790;24791;24792;24793;24794;24795;24796;24797;24798;24799;24800;24801;24802	gi|357132530;gi|357129314	71;65	>gi|357132530|ref|XP_003567883.1| PREDICTED: uncharacterized protein LOC100843260 [Brachypodium distachyon];>gi|357129314|ref|XP_003566309.1| PREDICTED: uncharacterized protein LOC100844259 [Brachypodium distachyon]	1	63.9653	1	S	3.74972e-07	108.58	_AYFDS(ph)ADWALGK_	AYFDS(1)ADWALGK	AY(-63.97)FDS(63.97)ADWALGK	5	2	712.3	1.3658	0	1164500000	1406900000	1382300000	1747100000	1126500000	1530300000	1252900000	971750000
1607	1245	70854;70855;70856;70857;70858;70859;70860;70861;70862;70863;70864;70865;70866;70867;70868;70869;70870;70871;70872;70873	gi|357132564;gi|721635532;gi|721635535;gi|721635540;gi|721635543	284;284;284;284;284	>gi|357132564|ref|XP_003567899.1| PREDICTED: splicing factor U2af small subunit B [Brachypodium distachyon];>gi|721635532|ref|XP_010231023.1| PREDICTED: splicing factor U2af small subunit B [Brachypodium distachyon];>gi|721635535|ref|XP_010231024.1| PREDIC	1	64.3848	1;2	S	0.000762984	91.657	_GRS(ph)PVRENS(ph)EER_	GRS(1)PVRENS(1)EER	GRS(64.38)PVRENS(64.38)EER	3	3	525.882	-1.3225	30779000	36056000	40601000	32294000	27994000	19856000	77063000	57048000	76972000
1608	1245	70854;70855;70856;70857;70858;70859;70860;70861;70862;70863;70864;70865;70866;70867;70868;70869;70870;70871	gi|357132564;gi|721635532;gi|721635535;gi|721635540;gi|721635543	290;290;290;290;290	>gi|357132564|ref|XP_003567899.1| PREDICTED: splicing factor U2af small subunit B [Brachypodium distachyon];>gi|721635532|ref|XP_010231023.1| PREDICTED: splicing factor U2af small subunit B [Brachypodium distachyon];>gi|721635535|ref|XP_010231024.1| PREDIC	1	64.3848	2	S	0.000762984	91.657	_GRS(ph)PVRENS(ph)EER_	GRS(1)PVRENS(1)EER	GRS(64.38)PVRENS(64.38)EER	9	3	525.882	-1.3225	29269000	36056000	40601000	32294000	27994000	19856000	77063000	57048000	75035000
1609	1246	101593;101594;101595;101596;101597;101598;101599;101600;101601;101602;101603;101604;101605;101606	gi|357132584;gi|357135899	19;19	>gi|357132584|ref|XP_003567909.1| PREDICTED: ubiquitin-conjugating enzyme E2 36 [Brachypodium distachyon];>gi|357135899|ref|XP_003569545.1| PREDICTED: ubiquitin-conjugating enzyme E2 36-like [Brachypodium distachyon]	1	76.9312	1	S	1.5806e-43	160.3	_LLS(ph)EPAPGISASPSEENMR_	LLS(1)EPAPGISASPSEENMR	LLS(76.93)EPAPGIS(-76.93)AS(-88.65)PS(-93.46)EENMR	3	2	1032.97	0.52828	26587000	31633000	24801000	31659000	23617000	0	25745000	24070000	18380000
1613	1253	86136;86137;86138;86139;86140;86141;86142;86143;154076;154077;154078;154079;154080;154081;154082;154083;154084;154086;154088;154090;154092;154095;154099;154101;154103;154128	gi|357132688	535	>gi|357132688|ref|XP_003567961.1| PREDICTED: serine/threonine-protein kinase STN7, chloroplastic [Brachypodium distachyon]	1	72.0328	1;2	S	1.55698e-13	174.23	_T(ph)INES(ph)MDELTSQR_	T(1)INES(1)MDELTSQR	T(127.74)INES(72.03)MDELT(-72.03)S(-85.8)QR	5	2	842.32	-0.5636	61114000	79823000	78909000	197990000	164570000	155160000	137300000	122240000	137630000
1614	1253	92106;92107;92108;92109;92110;92111;92112;92113;92114;92115;92116;92117;92118;92119;92120;92121;92122;92123	gi|357132688	545	>gi|357132688|ref|XP_003567961.1| PREDICTED: serine/threonine-protein kinase STN7, chloroplastic [Brachypodium distachyon]	1	80.1213	1	S	0.00202213	120.33	_KS(ph)IWWSR_	KS(1)IWWSR	KS(80.12)IWWS(-80.12)R	2	2	521.747	0.11621	598880000	591720000	640470000	992710000	907150000	904720000	637510000	606470000	696480000
1615	1253	123480;123481;123482;123483;123484;123485;123486;123487;123488;123489;123490;123491;123492;123493;123494;123495;123496;123497;123498;123499;123500;123501;123502;123503;123504;123505;123506;123507;123508;123509;123510;123511;123512;123513;123514;123515;123516;123517;123518;123519;123520;123521;123522;123523;123524;123525;123526;123527;123528;123529;123530;123531;123532;123533;123534;123535;123536;…	gi|357132688	520	>gi|357132688|ref|XP_003567961.1| PREDICTED: serine/threonine-protein kinase STN7, chloroplastic [Brachypodium distachyon]	1	103.7	1	S	0.000227529	122.28	_NVLAS(ph)MLR_	NVLAS(1)MLR	NVLAS(103.7)MLR	5	2	492.241	0.10175	320990000	412790000	463760000	501710000	467200000	549210000	320590000	339340000	349460000
1617	1254	5771;5772;5773;5774;5775;5776;5777;5778;5779;5780;5781;5782;5783;5784;5785;5786;5787;5788;5789;5790;5791;5792;5793;5794;5795;5796;5797;5798;5799;5800;5801;5802;5803	gi|721630881;gi|357132692;gi|721630887	276;275;232	>gi|721630881|ref|XP_010230323.1| PREDICTED: serine/arginine-rich splicing factor RS2Z32-like isoform X1 [Brachypodium distachyon];>gi|357132692|ref|XP_003567963.1| PREDICTED: serine/arginine-rich splicing factor RS2Z32-like isoform X2 [Brachypodium distac	1	52.8233	1;2	S	1.32507e-06	153.39	_ADS(ph)PS(ph)PADRER_	ADS(1)PS(1)PADRER	ADS(52.82)PS(52.82)PADRER	3	2	680.75	-0.18618	265360000	274020000	275990000	402230000	400650000	347830000	366370000	494750000	338280000
1618	1254	132770;132771;132772;132773;132774;132775;132776;132777;132778;132779	gi|721630881;gi|357132692;gi|721630887	288;287;244	>gi|721630881|ref|XP_010230323.1| PREDICTED: serine/arginine-rich splicing factor RS2Z32-like isoform X1 [Brachypodium distachyon];>gi|357132692|ref|XP_003567963.1| PREDICTED: serine/arginine-rich splicing factor RS2Z32-like isoform X2 [Brachypodium distac	1	95.6312	1	S	0.000327753	96.313	_RDVS(ph)PAANGR_	RDVS(1)PAANGR	RDVS(95.63)PAANGR	4	2	561.756	0.020727	0	0	0	10037000	0	55926000	49678000	5695400	0
1619	1254	149290;149291;149292;149293;149294;149295;149296;149297;149298;149299;149300;149301;149302;149303;149304;149305;149306;149307;149308;149309;149310;149311;149312;149313;149314;149315;149316;149317;149318;149319	gi|721630881;gi|357132692	27;27	>gi|721630881|ref|XP_010230323.1| PREDICTED: serine/arginine-rich splicing factor RS2Z32-like isoform X1 [Brachypodium distachyon];>gi|357132692|ref|XP_003567963.1| PREDICTED: serine/arginine-rich splicing factor RS2Z32-like isoform X2 [Brachypodium distac	1	57.3275	1	S	2.07575e-06	190.85	_S(ph)RDLEDLFGR_	S(1)RDLEDLFGR	S(57.33)RDLEDLFGR	1	2	644.29	-0.96556	264230000	216920000	255090000	198950000	140020000	150830000	115970000	153970000	144190000
1625	1263	23019;23020;23021;23022;23023;23024;23025;23026;23027;23028;23029;23030;23031;23032;23033;23034;23035;23036;23037;23038;23039	gi|357132747	113	>gi|357132747|ref|XP_003567990.1| PREDICTED: uncharacterized protein LOC100824682 [Brachypodium distachyon]	1	42.0009	1	S	0.000695698	112.13	_AVAS(ph)PGRER_	AVAS(1)PGRER	AVAS(42)PGRER	4	2	511.743	-0.43694	119690000	65131000	88456000	215530000	247270000	200670000	174080000	245130000	312360000
1628	1269	3806;3807;3808;3809;3810;3811;3812;3813;3814;3815;3816;3817;3818;3819;3820;3821;3822;3823;3824;3825;3826;3827	gi|357132812	27	>gi|357132812|ref|XP_003568022.1| PREDICTED: uncharacterized protein LOC100834492 [Brachypodium distachyon]	1	40.2776	1	S	0.000276384	102.87	_AAS(ph)VEAAEAKR_	AAS(1)VEAAEAKR	AAS(40.28)VEAAEAKR	3	2	591.779	0.37809	265840000	278320000	275060000	451720000	478520000	387020000	435550000	413300000	460690000
1629	1271	13206;13207;13208;13209;13210;13211;13212	gi|357132832	262	>gi|357132832|ref|XP_003568032.1| PREDICTED: probable H/ACA ribonucleoprotein complex subunit 1 [Brachypodium distachyon]	1	86.7722	1	S	1.04681e-19	139.78	_ALLALKS(ph)EER_	ALLALKS(1)EER	ALLALKS(86.77)EER	7	2	605.316	2.2682	25598000	0	0	5354400	0	21037000	11479000	0	17515000
1630	1271	99018;99019;99020;99021;99022;99023;99024;99025;99026;99027;99028;99029;99030;99031;99032;99033;99034;99035;99036;99037;99038;99039;99040;99041;99042;99043;99044;99045;99046;99047;99048;99049;99050;99051;99052;99053;99054;99055;99056;99057;99058;99059;99060;99061;99062	gi|357132832	294	>gi|357132832|ref|XP_003568032.1| PREDICTED: probable H/ACA ribonucleoprotein complex subunit 1 [Brachypodium distachyon]	1	89.4303	1	S	3.62736e-05	134.98	_LGS(ph)DKDALKK_	LGS(1)DKDALKK	LGS(89.43)DKDALKK	3	2	577.794	0.066991	270630000	288880000	274790000	300440000	273530000	306300000	266910000	292430000	306300000
1633	1274	6874;6875;6876;6877;6878;6879;6880;6881;6882;6883;45901;45902	gi|357132894	8	>gi|357132894|ref|XP_003568063.1| PREDICTED: reticulon-like protein B1 [Brachypodium distachyon]	1	114.31	1;3	S	1.40562e-05	114.31	_(ac)AEHKEES(ph)VMDK_	AEHKEES(1)VMDK	AEHKEES(114.31)VMDK	7	2	712.792	-0.12689	9451800	13830000	29040000	17726000	19324000	25242000	45508000	12072000	38689000
1639	1276;3374	85126;85127;85128;85129;85131;85132;85133;85134;85135;85136;85137;85138;85139;85140;85141;85142;85143;85144;85145;85146;85147;85148;85149;85150;85151;85152;85153;85154;85155;85156;85157;85158;85159;85160;85161;85162;85164;85165;85166;85167;85168	gi|357132904;gi|721644245	46;55	>gi|357132904|ref|XP_003568068.1| PREDICTED: ATP-dependent 6-phosphofructokinase 6-like [Brachypodium distachyon];>gi|721644245|ref|XP_003569758.2| PREDICTED: ATP-dependent 6-phosphofructokinase 6-like [Brachypodium distachyon]	1	78.3032	1;2	S	1.85057e-08	188.26	_ISRDS(ph)YPNLR_	ISRDS(1)YPNLR	IS(-78.3)RDS(78.3)Y(-120.85)PNLR	5	2	650.806	-0.075738	254550000	278310000	202950000	407700000	350780000	411020000	390120000	342610000	333010000
1640	1276	117939;117940;117941;117942;117943;117944;117945;117946;117947;117948;117949;117950;117951;117952;117953;117954;117955;117956;117957	gi|357132904	57	>gi|357132904|ref|XP_003568068.1| PREDICTED: ATP-dependent 6-phosphofructokinase 6-like [Brachypodium distachyon]	1	69.944	1	S	2.50019e-13	127.88	_NAS(ph)AVSLADAAYAK_	NAS(1)AVSLADAAYAK	NAS(69.94)AVS(-69.94)LADAAY(-120.23)AK	3	2	716.329	0.34935	440910000	434470000	425410000	530540000	557320000	521420000	460350000	437800000	445620000
1641	1278	135264;135265;135266;135267;135268;135269;135270;135271;135272;135273;135274;135275	gi|357132914;gi|721636336;gi|721636339;gi|721636342;gi|721636346;gi|721636349;gi|721636352;gi|721636355;gi|721636358	172;172;172;172;172;172;172;172;172	>gi|357132914|ref|XP_003568073.1| PREDICTED: uncharacterized protein LOC100823375 [Brachypodium distachyon];>gi|721636336|ref|XP_010231141.1| PREDICTED: uncharacterized protein LOC100823375 [Brachypodium distachyon];>gi|721636339|ref|XP_010231142.1| PREDIC	1	46.1589	1	S	0.000854448	77.969	_RLS(ph)EGGGMDAGFER_	RLS(1)EGGGMDAGFER	RLS(46.16)EGGGMDAGFER	3	2	781.327	1.7303	8105500	21193000	0	13787000	21039000	43161000	31779000	32128000	29689000
1646	1283	11932;11933;11934;11935;11936;11937;11938;11939;11940;11941;11942;11943;11944;11945;11946;11947;11948;11949;11950;11951	gi|357132940	195	>gi|357132940|ref|XP_003568086.1| PREDICTED: dual specificity protein kinase shkB-like [Brachypodium distachyon]	1	53.4935	1	S	0.00392085	121.73	_AKS(ph)PIPR_	AKS(1)PIPR	AKS(53.49)PIPR	3	2	424.723	0.31409	119510000	117310000	88645000	134110000	153110000	182290000	133240000	157270000	149910000
1647	1283	139169;139170;139171;139172;139173;139174;139175;139176;139177;139178;139179;139180;139181;139182;139183;139184;139185;139186;162935;162936;162937;162938;162939;162940;162941;162942;162943;162944;162945;162946;162947;162948;162949;162950;162951;162952	gi|357132940	203	>gi|357132940|ref|XP_003568086.1| PREDICTED: dual specificity protein kinase shkB-like [Brachypodium distachyon]	1	58.9807	1	S	0.00168118	102.53	_VIS(ph)DVFR_	VIS(1)DVFR	VIS(58.98)DVFR	3	2	458.22	0.27704	147220000	196780000	184860000	188970000	203210000	191570000	137010000	136700000	135150000
1648	1283	151827;151828;151829;151830;151831;151832;151833	gi|357132940	230	>gi|357132940|ref|XP_003568086.1| PREDICTED: dual specificity protein kinase shkB-like [Brachypodium distachyon]	1	79.0116	1	S	0.00076792	82.007	_S(ph)VDDNPPFAFSSTR_	S(1)VDDNPPFAFSSTR	S(79.01)VDDNPPFAFS(-79.01)S(-79.71)T(-79.71)R	1	2	810.341	0.46535	10683000	0	0	0	0	15339000	11435000	17611000	27958000
1652	1288	37582;37583;37584;37585;37586;37587;37588;37589;37590;37591;37592;37593;37594;37595;37596;37597	gi|357133006	12	>gi|357133006|ref|XP_003568119.1| PREDICTED: CBL-interacting protein kinase 19 [Brachypodium distachyon]	1	43.5122	1	S	0.00631413	92.051	_DPS(ph)PQRPR_	DPS(1)PQRPR	DPS(43.51)PQRPR	3	2	516.735	0.45367	17885000	17053000	17165000	35962000	41019000	48394000	34465000	35657000	39786000
1653	1290	161329;161330;161331;161332;161333;161334;161335;161336	gi|357133022	611	>gi|357133022|ref|XP_003568127.1| PREDICTED: probable xyloglucan glycosyltransferase 7 [Brachypodium distachyon]	1	83.6332	1	S	4.52124e-05	93.237	_VGS(ph)APNLDALAK_	VGS(1)APNLDALAK	VGS(83.63)APNLDALAK	3	2	618.305	-0.67677	53256000	35098000	0	0	0	35241000	16439000	20983000	28753000
1655	1292	58849;58850;58851;58852;58853;58854;58855;58856;58857;58858;58859;58860;58861;58862;58863;58864;58865;58866;58867;58868;58869;58870;58871;58872;58873;58874;58875;58876;58877;58878;58879;58880;58881;58882;58883;58884	gi|357133038;gi|357133036	350;350	>gi|357133038|ref|XP_003568135.1| PREDICTED: protein PAT1 homolog 1-like [Brachypodium distachyon];>gi|357133036|ref|XP_003568134.1| PREDICTED: uncharacterized protein LOC100841028 [Brachypodium distachyon]	1	41.0916	1	S	2.57928e-05	111.83	_FDHVPNLPS(ph)PR_	FDHVPNLPS(1)PR	FDHVPNLPS(41.09)PR	9	3	453.547	0.087161	222550000	212020000	266570000	253770000	256430000	274240000	215650000	221100000	237640000
1657	1293	6416;6417;6418;6419;6420;6421;6422;6423;6424;6425;6426;6427;6428;6429;6430;6431;6432;6433;108952;108953;108954;108955;108956	gi|357133048	9	>gi|357133048|ref|XP_003568140.1| PREDICTED: F-box protein At5g46170-like [Brachypodium distachyon]	1	110.379	1	S	1.62116e-05	146.07	_(ac)AEEAAAGS(ph)RR_	AEEAAAGS(1)RR	AEEAAAGS(110.38)RR	8	2	570.246	-0.58919	86429000	116380000	127490000	141790000	122620000	149230000	101860000	123270000	137210000
1664	1297	2051;2052;2053;2054;2055;2056;2057;2058	gi|721636738;gi|721636741;gi|357133072	381;381;355	>gi|721636738|ref|XP_010231196.1| PREDICTED: MATH domain-containing protein At5g43560-like isoform X1 [Brachypodium distachyon];>gi|721636741|ref|XP_010231197.1| PREDICTED: MATH domain-containing protein At5g43560-like isoform X1 [Brachypodium distachyon];	1	93.7676	1	S	3.32527e-05	94.882	_AALEPLPCQPVS(ph)PK_	AALEPLPCQPVS(1)PK	AALEPLPCQPVS(93.77)PK	12	2	793.886	0.8021	0	41957000	27778000	0	28125000	0	35223000	23084000	27460000
1685	1303	50405;50406;50407;50408;50409;50410;50411;50412;50413;50414;50415;50416;50417;50418;50419	gi|357133147	261	>gi|357133147|ref|XP_003568189.1| PREDICTED: phosphoglycerate kinase, chloroplastic [Brachypodium distachyon]	1	85.2826	1	S	2.27836e-12	124.09	_ELDYLDGAVS(ph)NPK_	ELDYLDGAVS(1)NPK	ELDY(-85.28)LDGAVS(85.28)NPK	10	2	750.835	0.66012	42815000	21707000	31373000	44976000	81102000	32727000	44915000	21428000	52557000
1686	1303	152009;152010;152011;152012;152013;152014;152015;152016;152017;152018;152019;152020;152021;152022;152023;152024;152025;152026;152042;152043	gi|357133147	79	>gi|357133147|ref|XP_003568189.1| PREDICTED: phosphoglycerate kinase, chloroplastic [Brachypodium distachyon]	1	107.496	1	S	1.82358e-08	107.5	_S(ph)VGDLGPADLEGK_	S(1)VGDLGPADLEGK	S(107.5)VGDLGPADLEGK	1	2	669.303	-0.54924	124670000	68190000	84928000	63711000	69617000	61000000	34692000	44990000	20405000
1689	1306	111085;111086;111087;111088;111089;111090;111091;111092;111093;111094;111095;111096;111097;111098;111099;111100;111101;111102;111103;111104;111105	gi|721636965;gi|721636968;gi|721636971;gi|721636974;gi|721636977;gi|357133178	273;265;225;225;222;217	>gi|721636965|ref|XP_003568205.2| PREDICTED: protein PHR1-LIKE 1-like isoform X1 [Brachypodium distachyon];>gi|721636968|ref|XP_010231226.1| PREDICTED: protein PHR1-LIKE 1-like isoform X2 [Brachypodium distachyon];>gi|721636971|ref|XP_010231227.1| PREDICTE	1	43.4046	1	S	1.14712e-05	138.24	_M(ox)EDLS(ph)PDLAR_	MEDLS(1)PDLAR	MEDLS(43.4)PDLAR	5	2	621.757	0.1778	71375000	84213000	63287000	42196000	22948000	26942000	23066000	32609000	31176000
1690	1308	110110;110111;110112;110113;110114;110115;110116;110117;110118;110119;110120;110121;110122;110123;110124;110125;110126;110127;110128;110129;110130;110131	gi|357133234	12	>gi|357133234|ref|XP_003568231.1| PREDICTED: KH domain-containing protein SPIN1 [Brachypodium distachyon]	1	79.3354	1	S	8.02932e-27	162.65	_(ac)MDGLHGADAYFS(ph)PGR_	MDGLHGADAYFS(1)PGR	MDGLHGADAY(-79.34)FS(79.34)PGR	12	2	858.348	-0.98675	77954000	85073000	108160000	102690000	89155000	83520000	63469000	56337000	58998000
1694	1311	16169;16170;16171;16172;16173;16174;16175;16176;16177;16178;16179;16180;16181;16182;16183;16184;16185;16186;16187;16188;16189;16190;16191;16192;16193;16194;16196;16198;16199;16200;16201;16202;16203;16204;16205;16207;16208;16210;16211;16212;16214;16215;16216;16217;16219;16220;16221;16222;16223;16224;16225;16226;16227;16228;16229;16230;16231;16232;16233;147669;147670;147672;147673;147675;147676;147…	gi|357133248	538	>gi|357133248|ref|XP_003568238.1| PREDICTED: probable inactive receptor kinase At5g58300 [Brachypodium distachyon]	1	83.8618	1;2	S	1.9701e-44	227.8	_APLRS(ph)PGR_	APLRS(1)PGR	APLRS(83.86)PGR	5	2	467.237	0.9788	363760000	571930000	571600000	908120000	544840000	532440000	340620000	396090000	335440000
1699	1313	15684;15685;15686;15687;15688;15689;15690;15691;15692;15693;15694;15695;15696;15697;15698;15699;15700;15701	gi|357133274	549	>gi|357133274|ref|XP_003568251.1| PREDICTED: uncharacterized protein LOC100824987 [Brachypodium distachyon]	1	72.6522	1	S	0.00320197	87.568	_APAPS(ph)VLHR_	APAPS(1)VLHR	APAPS(72.65)VLHR	5	2	514.258	0.42064	34267000	43844000	82906000	96801000	101910000	87466000	66538000	65844000	59712000
1705	1313	162978;162979;162980;162981;162982;162983;162984;162985;162986;162987;162988;162989;162990;162991;162992;162993;162994;162995	gi|357133274	486	>gi|357133274|ref|XP_003568251.1| PREDICTED: uncharacterized protein LOC100824987 [Brachypodium distachyon]	1	91.0686	1	S	0.00230696	136.8	_VIS(ph)PLPR_	VIS(1)PLPR	VIS(91.07)PLPR	3	2	431.233	0.27413	283590000	273390000	275800000	337110000	332970000	359940000	245080000	253530000	258690000
1708	1315	128944;128945;128946;128947;128948;128949;128950;128951;128952;128953;128954;128955;128956;128957;128958;128959;128960;128961;128962;128963	gi|357133284	109	>gi|357133284|ref|XP_003568256.1| PREDICTED: exocyst complex component EXO70B1-like [Brachypodium distachyon]	1	91.5048	1	S	1.09246e-05	160.72	_QIS(ph)QFVTMNR_	QIS(1)QFVTMNR	QIS(91.5)QFVT(-91.5)MNR	3	2	652.297	0.37594	49360000	61821000	62589000	110360000	92788000	96829000	50653000	57774000	56798000
1711	1316	100364;100365;100366;100367;100368;100369;100370;100371;100372;100373;100374;100375;100376;100377;100378;100379;100380;100381;100382;100383;100384;100385;100386	gi|357133304	542	>gi|357133304|ref|XP_003568266.1| PREDICTED: calcium-dependent protein kinase 13-like [Brachypodium distachyon]	1	91.6583	1	S	0.00564456	94.692	_LIKDGS(ph)VK_	LIKDGS(1)VK	LIKDGS(91.66)VK	6	2	470.249	0.78227	36735000	6798800	30577000	87789000	80504000	74764000	53011000	58094000	57130000
1712	1317	13998;13999;14000;14001;14002;14003;14004;14005;14006;14007;14008;14009;14010;14012;14014;14015;14016;14018;14019;14021;14024;14025;14026;14028;14029;14030;14031	gi|357133322	703	>gi|357133322|ref|XP_003568275.1| PREDICTED: uncharacterized protein LOC100832139 [Brachypodium distachyon]	1	91.6203	1;2	S	0.00133938	113.69	_ALS(ph)PLPS(ph)PR_	ALS(1)PLPS(1)PR	ALS(91.62)PLPS(91.62)PR	3	2	549.243	-0.32502	25187000	97515000	30569000	77444000	109350000	116740000	40352000	77981000	45068000
1713	1317	13998;13999;14000;14001;14002;14003;14004;14005;14006;14007;14008;14011;14013;14017;14020;14022;14023;14027	gi|357133322	707	>gi|357133322|ref|XP_003568275.1| PREDICTED: uncharacterized protein LOC100832139 [Brachypodium distachyon]	1	91.6203	1;2	S	0.00144833	113.69	_ALS(ph)PLPS(ph)PR_	ALS(1)PLPS(1)PR	ALS(91.62)PLPS(91.62)PR	7	2	549.243	-0.32502	25187000	71595000	74582000	94664000	48807000	90008000	70649000	83990000	152030000
1716	1319	87158;87159;87160;87161;87162;87163;87164;87165;87166	gi|357133348	40	>gi|357133348|ref|XP_003568287.1| PREDICTED: uncharacterized protein LOC100836022 [Brachypodium distachyon]	1	106.025	1	S	5.22568e-09	107.33	_KAS(ph)PDGGAGELQQQAR_	KAS(1)PDGGAGELQQQAR	KAS(106.03)PDGGAGELQQQAR	3	2	846.889	-1.2896	0	19548000	16182000	0	0	0	36604000	41031000	30748000
1729	1328	143754;143755;143756;143757;143758;143759;143760;143761;143762	gi|357133531	392	>gi|357133531|ref|XP_003568378.1| PREDICTED: protein S-acyltransferase 8 [Brachypodium distachyon]	1	85.7536	1	S	3.32023e-12	120.66	_S(ph)GNWDMSSDVMGR_	S(1)GNWDMSSDVMGR	S(85.75)GNWDMS(-85.75)S(-92.81)DVMGR	1	2	761.279	-0.33832	44720000	40246000	45824000	66340000	62991000	68940000	37499000	36001000	37213000
1741	1340	171183;171184;171185;171186;171187;171188;171189;171190;171191;171192;171193;171194;171195;171196;171197;171198;171199;171200;171201;171202;171203;171204;171205;171206;171207;171208;171209;171210;171211;171212;171213;171214;171215;171216;171217;171218;171219;171220;171221;171222	gi|357133657	49	>gi|357133657|ref|XP_003568440.1| PREDICTED: uncharacterized protein LOC100831239 [Brachypodium distachyon]	1	76.0727	1	S	2.76768e-06	154.72	_WLEQEVRS(ph)PLR_	WLEQEVRS(1)PLR	WLEQEVRS(76.07)PLR	8	3	498.248	0.44691	479170000	591290000	555080000	373890000	414130000	443650000	265060000	257490000	244530000
1746	1345	13630;13631;13632;13633;13634;13635;13636;13637;13638;13639;13640;13641;13642;13643;13644;13645;13646	gi|357133727	781	>gi|357133727|ref|XP_003568475.1| PREDICTED: autophagy-related protein 18h-like [Brachypodium distachyon]	1	97.6409	1	S	2.54118e-35	234.57	_ALS(ph)DIDNTQYSSAK_	ALS(1)DIDNTQYSSAK	ALS(97.64)DIDNT(-97.64)QY(-140.31)S(-128.72)S(-132.59)AK	3	2	796.846	-0.44725	18175000	191650000	62279000	108020000	134110000	128930000	83496000	79937000	76065000
1747	1346	73501;73502;73503;73504;73505;73506;73507;73508;73509;73510;73511;73512;73513;73514;73515;73516;73517;73518;73519;73520;73521;73522;73523;73524;73525;73526;73527;73528;73529;73530;73531;73532;73533;73534;73535;73536;73537;73538;73539;73540;73541;73542;73543;73544;73545;73546;73547;73548;73549;73550;73551;73552;73553;73554;73555;73556;73557;73558;73559;73560;73561;73562	gi|357133729	224	>gi|357133729|ref|XP_003568476.1| PREDICTED: uncharacterized protein At4g15545 [Brachypodium distachyon]	1	75.2753	1;2	S	1.55349e-05	143.79	_GYAPLS(ph)PPRR_	GYAPLS(1)PPRR	GY(-75.28)APLS(75.28)PPRR	6	2	597.295	0.18372	1113500000	1287300000	1336200000	797830000	768170000	779580000	1278600000	1347400000	1092500000
1753	1346	107120;107121;107122;107123;107124;107125;107126;107127;107128;107129;107131;107132;107133;107134;107135;107136;107137;107138;107139;107140;107141;107142;107143;107144;107145;107146;107147;107148;107149;107150;107151;107152;107153;107154;107155;107156;107157;107158;107159;107161;107162;107163;107165;107166;107167;107168;107169;107170;107171;107172;107173;107174;107175;107176	gi|357133729	215	>gi|357133729|ref|XP_003568476.1| PREDICTED: uncharacterized protein At4g15545 [Brachypodium distachyon]	1	63.1853	1;2	S	0.0012718	95.477	_LT(ph)PPGS(ph)PPR_	LT(1)PPGS(1)PPR	LT(63.19)PPGS(63.19)PPR	6	2	541.228	0.28085	2575800000	2832600000	2856000000	2885000000	2542000000	2784900000	2749500000	2597700000	2645900000
1759	1359	18804;18805;18806;18807;18808;18809;18810	gi|357133842	3	>gi|357133842|ref|XP_003568531.1| PREDICTED: cyclin-dependent kinase D-1 [Brachypodium distachyon]	1	179.501	1	S	7.42227e-11	201.48	_(ac)AS(ph)GGDDDAGVKR_	AS(1)GGDDDAGVKR	AS(179.5)GGDDDAGVKR	2	2	635.259	-0.12099	0	0	52145000	73154000	65785000	54883000	63126000	62120000	70980000
1760	1359	80591;80592;80593;80594;80595;80596;80597;80598;80599;80600;80601;80602;80603;80604;80605;80606;80607;80608	gi|357133842	167	>gi|357133842|ref|XP_003568531.1| PREDICTED: cyclin-dependent kinase D-1 [Brachypodium distachyon]	1	93.6488	1	S	0.00287019	122.33	_IFGS(ph)PER_	IFGS(1)PER	IFGS(93.65)PER	4	2	443.197	0.60271	457680000	450040000	591310000	622410000	561230000	639620000	435010000	474070000	471590000
1761	1359	83511;83512;83513;83514;83515;83516;83517	gi|357133842	337	>gi|357133842|ref|XP_003568531.1| PREDICTED: cyclin-dependent kinase D-1 [Brachypodium distachyon]	1	111.975	1	S	1.92201e-12	111.97	_IPDLNLQGGPAVLS(ph)PPRK_	IPDLNLQGGPAVLS(1)PPRK	IPDLNLQGGPAVLS(111.97)PPRK	14	3	651.35	0.48489	0	14724000	21776000	19575000	25824000	25237000	0	0	0
1766	1363	149223;149224;149225	gi|357133866	2	>gi|357133866|ref|XP_003568543.1| PREDICTED: U6 snRNA-associated Sm-like protein LSm5 [Brachypodium distachyon]	1	88.7435	1	S	1.57605e-123	202.16	_(ac)S(ph)QNNPSQLLPSELIDR_	S(1)QNNPSQLLPSELIDR	S(88.74)QNNPS(-88.74)QLLPS(-161.94)ELIDR	1	2	966.957	-0.27882	0	0	0	0	0	0	0	0	0
1772	1369	67479;67480;67481;67482;67483;67484;67485;67486;67487;67488;67489;67490;67491;67492;67493;67494;67495;67496;67497;67498;67499;67500;67501;67502;67503;67504;67505;67506;67507;67508;67509;67510;67511;67512;67513;67514;67515;67516;67517;67518;67519;67520;67521;67522;67523;67524;67525;67526;67527	gi|357133940	22	>gi|357133940|ref|XP_003568579.1| PREDICTED: protein BONZAI 3 [Brachypodium distachyon]	1	65.7837	1	S	6.92413e-06	99.413	_GGMEAVGGAGAS(ph)GGR_	GGMEAVGGAGAS(1)GGR	GGMEAVGGAGAS(65.78)GGR	12	2	657.269	-0.20568	991710000	1057800000	1131500000	1007500000	1008200000	1076300000	1203200000	1254000000	1256200000
1774	1372	38565;38566;38567;38568;38569;38570;38571;38572;38573;38574;38575;38576;38577;38578;38579;38580;38581;38582;38583;38584;38585;38586;38587;38588;38589;38590	gi|357134043	51	>gi|357134043|ref|XP_003568629.1| PREDICTED: protein IWS1 homolog [Brachypodium distachyon]	1	84.729	1;2	S	3.7731e-18	116.35	_DRS(ph)PT(ph)PVHGDDGAGSSSR_	DRS(1)PT(1)PVHGDDGAGSSSR	DRS(84.73)PT(74.43)PVHGDDGAGS(-74.43)S(-74.68)S(-74.93)R	3	3	653.253	-1.0291	10539000	18553000	0	53139000	56756000	47264000	25464000	24974000	17483000
1779	1374	149588;149589;149595;149597;149603;149604;149608;149609;149614;149618;149620;149621;149622;149623;149627;149628;149632;149633;149634;149635;149636;149637;149638;149640;149641;149642;149661;149662;149663;149664;149665;149666;149667;149668;149669;149670;149671;149672;149673;149674;149675;149676	gi|357134073	2	>gi|357134073|ref|XP_003568643.1| PREDICTED: proliferation-associated protein 2G4 [Brachypodium distachyon]	1	65.4951	1;2	S	5.5254e-17	222.25	_(ac)S(ph)S(ph)DDEVREEK_	S(1)S(1)DDEVREEK	S(65.5)S(65.5)DDEVREEK	1	2	698.239	0.44996	4448800000	4551300000	5357000000	7853400000	7890900000	326230000	7128600000	116940000	6809300000
1780	1374	149588;149590;149591;149592;149593;149594;149596;149598;149599;149600;149601;149602;149603;149605;149606;149607;149610;149611;149612;149613;149615;149616;149617;149618;149619;149622;149623;149624;149625;149626;149628;149629;149630;149631;149634;149639;149640;149641;149661;149662;149663;149664;149665;149666;149667;149668;149669;149670;149671;149672;149673;149674;149675;149676	gi|357134073	3	>gi|357134073|ref|XP_003568643.1| PREDICTED: proliferation-associated protein 2G4 [Brachypodium distachyon]	1	65.4951	1;2	S	3.61905e-11	210.93	_(ac)S(ph)S(ph)DDEVREEK_	S(1)S(1)DDEVREEK	S(65.5)S(65.5)DDEVREEK	2	2	698.239	0.44996	264210000	126520000	263970000	483370000	250340000	8705400000	216090000	7841500000	390120000
1785	1378	150741;150742;150743;150744;150745;150746;150747;150748;150749;150750;150751;150752;150753;150754;150755;150756;150757;150758;150759	gi|357134094	10	>gi|357134094|ref|XP_003568653.1| PREDICTED: SAGA-associated factor 11 homolog isoform X1 [Brachypodium distachyon]	1	86.5503	1	S	1.63068e-06	129.77	_(ac)SSSNVAPVS(ph)PR_	SSSNVAPVS(1)PR	S(-92.29)S(-91.8)S(-86.55)NVAPVS(86.55)PR	9	2	611.777	-0.21388	160260000	135640000	148820000	215450000	214260000	188520000	212640000	174060000	256720000
1794	1385	41324;41325;41326;41327;41328;41329;41330;41331;41332;41333;41334;41335;41336;132780;132781;132782;132783;132784;132785;132786;132787;132788;132789;132790;132791;132792;132793;132794;132795;132796;132797;132798;132799;132800;132801;132802;132803;132804;132805;132806;132807;132808	gi|357134199	815	>gi|357134199|ref|XP_003568705.1| PREDICTED: E3 ubiquitin-protein ligase hel2-like [Brachypodium distachyon]	1	82.5954	1	S	8.3107e-81	229.76	_RDVS(ph)PERPEQESQGPHTGLPVR_	RDVS(1)PERPEQESQGPHTGLPVR	RDVS(82.6)PERPEQES(-82.6)QGPHT(-121.48)GLPVR	4	4	638.557	-0.24208	689930000	754400000	825090000	1304700000	1166800000	1259100000	698700000	646300000	650290000
1795	1387	3129;3134;3137;3139;3141;3142;3143;3144;3145;3146;3147;3148;3149;3150;3151;3152;3153;3154	gi|357134209	259	>gi|357134209|ref|XP_003568710.1| PREDICTED: uncharacterized protein LOC100836333 [Brachypodium distachyon]	1	80.3948	1	S	2.60829e-20	128.26	_AAS(ph)LPPGLEPDSPVAQSPR_	AAS(1)LPPGLEPDSPVAQSPR	AAS(80.39)LPPGLEPDS(-80.39)PVAQS(-96.15)PR	3	2	984.975	-0.695	29584000	28434000	14734000	5698400	33425000	26531000	12205000	35341000	30470000
1797	1388	78052;78053;78054;78055;78056;78057;78058;78059;78060;78061;78062;78063;78064;78065;78066;78067;78068;78069	gi|357134223	8	>gi|357134223|ref|XP_003568717.1| PREDICTED: probable aquaporin TIP4-1 [Brachypodium distachyon]	1	79.9739	1	S	7.36893e-07	166.34	_HVDS(ph)FDER_	HVDS(1)FDER	HVDS(79.97)FDER	4	2	542.708	0.087196	160570000	183780000	163950000	346240000	368420000	390670000	243030000	241640000	253940000
1802	1390	66287;66288;66289;66290;66291;66292;66293;66294;66295;66296;66297;66298;66299;66300;66301	gi|357134243	14	>gi|357134243|ref|XP_003568727.1| PREDICTED: ABC transporter G family member 12-like [Brachypodium distachyon]	1	85.9446	1	S	1.8509e-20	129.27	_(ac)GEGNGVAWAGALS(ph)PAAR_	GEGNGVAWAGALS(1)PAAR	GEGNGVAWAGALS(85.94)PAAR	13	2	853.388	-1.4621	30991000	43381000	32924000	74513000	50888000	77889000	15876000	28171000	18143000
1806	1392	160835;160836;160837;160838;160839;160840;160841;160842;160843;160844;160845;160846;160847;160848;160849;160850;160851;160852;160853;160854;160855;160856;160857	gi|357134263	8	>gi|357134263|ref|XP_003568737.1| PREDICTED: abscisic acid receptor PYL8 [Brachypodium distachyon]	1	46.7059	1	S	0.000422253	112.13	_VGLVDGS(ph)AR_	VGLVDGS(1)AR	VGLVDGS(46.71)AR	7	2	477.226	1.5857	48611000	59113000	54764000	55013000	29795000	27837000	48369000	53791000	23830000
1809	1394	109816;109817;109818;109819;109820;109821;109822;109823;109824	gi|357134313	6	>gi|357134313|ref|XP_003568762.1| PREDICTED: uncharacterized protein LOC100825718 [Brachypodium distachyon]	1	90.4338	1	S	0.000129814	115.33	_(ac)MDDVDS(ph)VVR_	MDDVDS(1)VVR	MDDVDS(90.43)VVR	6	2	579.231	-0.15566	36185000	37534000	31108000	40539000	47488000	50385000	39432000	37489000	39968000
1814	1398	81300;81301;81302;81303;81304;81305;81306;81307;81308	gi|357134364;gi|357160641	127;125	>gi|357134364|ref|XP_003568787.1| PREDICTED: 40S ribosomal protein S5-like [Brachypodium distachyon];>gi|357160641|ref|XP_003578829.1| PREDICTED: 40S ribosomal protein S5 [Brachypodium distachyon]	1	42.3359	1	S	0.0128416	72.643	_IGS(ph)AGVVR_	IGS(1)AGVVR	IGS(42.34)AGVVR	3	2	419.713	2.0577	27954000	34389000	0	17363000	19657000	19961000	20444000	13792000	0
1820	1402	28897;28898;28899;28900;28901;28902;28903;28904;28905;132228;132229;132230;132231;132232;132233;132234;132235;132236;132237;132238;132239;132240;132241;132242;132243;132244;132245;132246;132247;132248;132249;132250;132251;132252;132253;132254;132255;132256;132257;132258;132259;132260;132261;132262;132263;132264;132265;132266;137664;137665;137666;137667;137668;137669;137670;137671;137672;137673;13…	gi|357134444	102	>gi|357134444|ref|XP_003568827.1| PREDICTED: U4/U6.U5 small nuclear ribonucleoprotein 27 kDa protein [Brachypodium distachyon]	1	94.7168	1	S	7.14163e-40	258.68	_RRDDS(ph)PVADEK_	RRDDS(1)PVADEK	RRDDS(94.72)PVADEK	5	2	684.301	-0.086312	349070000	383620000	426960000	643880000	696770000	630020000	456610000	648630000	424740000
1821	1405	86876;86877;86878;86879;86880;86881;86882;86883;86884;86885;86886;86887;86888;86889;86890;86891;86892;86893;86894;86895;86896;86897;86898;86899;86900;86901;86902;86903;86904;86905;86906;86907;86908;86909;86910;86911	gi|357134498	164	>gi|357134498|ref|XP_003568854.1| PREDICTED: zinc transporter 6 [Brachypodium distachyon]	1	97.0499	1	S	2.14814e-18	130.89	_KAPTVFELAGEMS(ph)PR_	KAPTVFELAGEMS(1)PR	KAPT(-97.05)VFELAGEMS(97.05)PR	13	2	856.908	1.2598	57888000	42187000	132360000	162620000	171040000	169010000	65925000	63569000	53130000
1825	1406	69588;69589;69590;69591;69592;69593;69594;69595;69596;69597;69598;69599;69600;69601;69602;69603;69604;69605;69606;69607;69608;69609;69610;69611;69612;69613;69614;69615;69616;69617;69618	gi|357134500	320	>gi|357134500|ref|XP_003568855.1| PREDICTED: 6-phosphofructo-2-kinase/fructose-2,6-bisphosphatase-like [Brachypodium distachyon]	1	69.6068	1	S	1.03594e-07	176.23	_GLYVDTGVVS(ph)PK_	GLYVDTGVVS(1)PK	GLY(-133.61)VDT(-69.61)GVVS(69.61)PK	10	2	657.821	0.40926	2506200000	2462300000	2509400000	1649500000	1687900000	1888100000	3442100000	3589700000	3598300000
1826	1406	74826;74827;74828;74829;74830;74831;74832;74833;74834;74835;74836;74837;74838;74839;74840;74841;74842	gi|357134500	417	>gi|357134500|ref|XP_003568855.1| PREDICTED: 6-phosphofructo-2-kinase/fructose-2,6-bisphosphatase-like [Brachypodium distachyon]	1	145.708	1	S	2.20762e-07	170.79	_HGANQS(ph)ADFFR_	HGANQS(1)ADFFR	HGANQS(145.71)ADFFR	6	2	665.272	-0.17857	53148000	54770000	52434000	79993000	67820000	78657000	64712000	56107000	74191000
1827	1406	74888;74889;74890;74891;74892;74893;74894;74895;74896;74897;74898;74899;74900;74901;74902;74903;74904;74905;74906;74907;74908;74909;74910;74911;74912;74913;74914;74915;74916;74917;74918;74919;74920;74921;74922	gi|357134500	587	>gi|357134500|ref|XP_003568855.1| PREDICTED: 6-phosphofructo-2-kinase/fructose-2,6-bisphosphatase-like [Brachypodium distachyon]	1	87.1843	1	S	2.27139e-05	134.75	_HGES(ph)LHNVR_	HGES(1)LHNVR	HGES(87.18)LHNVR	4	2	564.751	0.71827	70312000	59451000	75765000	57519000	75073000	96883000	55310000	59594000	47844000
1832	1416	8191;8192;8193;8194;8195;8196;8197;8198;8199;8200;8201;8202;8203;8204;8205;8206;8207;8208;8209;8210;8211;8212;8213;8214;8215;8216;8217;8218;8219;8220;8221;8222	gi|357134619	732	>gi|357134619|ref|XP_003568914.1| PREDICTED: translocase of chloroplast 159, chloroplastic [Brachypodium distachyon]	1	92.7319	1	S	0.000100235	125.97	_AFS(ph)LDNAR_	AFS(1)LDNAR	AFS(92.73)LDNAR	3	2	487.211	-0.37611	714110000	749440000	733380000	795750000	759510000	832090000	705940000	773150000	761730000
1835	1416	66419;66420;66421;66422;66423;66424;66425;66426;98411;98412	gi|357134619	152	>gi|357134619|ref|XP_003568914.1| PREDICTED: translocase of chloroplast 159, chloroplastic [Brachypodium distachyon]	1	64.6401	1	S	6.33672e-13	96.229	_GELS(ph)DELEK_	GELS(1)DELEK	GELS(64.64)DELEK	4	2	550.231	2.3853	24612000	26914000	29628000	45667000	28654000	24179000	46854000	38283000	43012000
1836	1416	156348	gi|357134619	176	>gi|357134619|ref|XP_003568914.1| PREDICTED: translocase of chloroplast 159, chloroplastic [Brachypodium distachyon]	1	64.2655	1	S	0.00463644	64.266	_VADDAELS(ph)EEKLEGVK_	VADDAELS(1)EEKLEGVK	VADDAELS(64.27)EEKLEGVK	8	2	906.419	0.93437	0	0	0	0	0	0	0	0	0
1838	1417	167040;167041;167042;167043;167044;167045;167046;167047;167048;167049;167050;167051;167052;167053;167054	gi|357134623	128	>gi|357134623|ref|XP_003568916.1| PREDICTED: 40S ribosomal protein S4 [Brachypodium distachyon]	1	55.0402	1	S	0.001351	100.22	_VRS(ph)VQFGQK_	VRS(1)VQFGQK	VRS(55.04)VQFGQK	3	2	564.782	1.8568	28242000	25994000	22095000	68218000	64886000	63879000	44450000	45467000	44062000
1839	1423	66904;66905;66906;66907;66908;66909;66910;66911;66912;66913;66914	gi|357134673	524	>gi|357134673|ref|XP_003568941.1| PREDICTED: sodium/hydrogen exchanger 2-like [Brachypodium distachyon]	1	120.316	1	S	4.56981e-14	147.12	_GFVPFVPGS(ph)PVER_	GFVPFVPGS(1)PVER	GFVPFVPGS(120.32)PVER	9	2	734.355	-0.043268	1312200000	1484800000	1326900000	1130900000	1013500000	904170000	1164300000	1247400000	1462200000
1843	1426	112806;112807;112808;112809;112810;112811;112812;112813;112814;112815;112816;112817;112818;112819;112820;112821;112822;112823;112824;112825;112826;112827;112828;112829;112830;112831;112832;112833;112834;112835;112836;112837;112838;112839;112840;112841;112842;112843;112844;112845;112846;112847;112848	gi|721640609;gi|357134711;gi|721640614	112;101;112	>gi|721640609|ref|XP_010231726.1| PREDICTED: serine/threonine-protein phosphatase BSL1 homolog isoform X1 [Brachypodium distachyon];>gi|357134711|ref|XP_003568959.1| PREDICTED: serine/threonine-protein phosphatase BSL1 homolog isoform X2 [Brachypodium dist	1	44.4565	1	S	0.00166099	79.886	_MHPAGDPPS(ph)PR_	MHPAGDPPS(1)PR	MHPAGDPPS(44.46)PR	9	2	621.26	-1.2179	106810000	109630000	176800000	109580000	166000000	155230000	98972000	104430000	100120000
1845	1426	129432;129433;129434;129435;129436;129437;129438;129439;129440;129441;129442;129443;129444;129445;129446;129447;129448;129449;129450	gi|721640609;gi|357134711;gi|721640614	511;500;479	>gi|721640609|ref|XP_010231726.1| PREDICTED: serine/threonine-protein phosphatase BSL1 homolog isoform X1 [Brachypodium distachyon];>gi|357134711|ref|XP_003568959.1| PREDICTED: serine/threonine-protein phosphatase BSL1 homolog isoform X2 [Brachypodium dist	1	102.317	1	S	2.25968e-21	229.48	_QLS(ph)LDQFENESR_	QLS(1)LDQFENESR	QLS(102.32)LDQFENES(-102.32)R	3	2	773.333	0.68828	162830000	160760000	180100000	437380000	414100000	384660000	266370000	247520000	268410000
1846	1426	130323;130324;130325;130326;130327;130328;130329;130330;130331;130332;130333;130334;130335;130336;130337;130338;130339;130340;130341;130342;130343;130344;130345;130346;130347;130348;130349;130350;130351;130352;130353;130354;130355;130356;130357;130358;130359;130360;130361	gi|721640609;gi|357134711;gi|721640614	541;530;509	>gi|721640609|ref|XP_010231726.1| PREDICTED: serine/threonine-protein phosphatase BSL1 homolog isoform X1 [Brachypodium distachyon];>gi|357134711|ref|XP_003568959.1| PREDICTED: serine/threonine-protein phosphatase BSL1 homolog isoform X2 [Brachypodium dist	1	30.1391	1	S	0.000659101	113.67	_QRS(ph)PQGLHK_	QRS(1)PQGLHK	QRS(30.14)PQGLHK	3	3	377.52	-0.11127	47585000	53368000	68394000	152980000	187290000	124750000	136280000	272700000	246950000
1848	1428	113017;113018;113019;113020;113021;113022;113023;113024;113025;113026;113027;113028	gi|721640672;gi|357134725	352;304	>gi|721640672|ref|XP_010231736.1| PREDICTED: putative E3 ubiquitin-protein ligase RF4 isoform X1 [Brachypodium distachyon];>gi|357134725|ref|XP_003568966.1| PREDICTED: putative E3 ubiquitin-protein ligase RF4 isoform X2 [Brachypodium distachyon]	1	53.5687	1	S	0.0106989	69.65	_MHPLS(ph)PNLK_	MHPLS(1)PNLK	MHPLS(53.57)PNLK	5	2	558.767	0.60411	62994000	56747000	67400000	74770000	77477000	15262000	74715000	71429000	77908000
1850	1431	5587;5588;5589;5590;5591;5592;5593;5594;5595;5596;5597;5598;5599;5600;5601;5602;5603;5604;5605;5606;5607;5608;5609;5610;5611;5612;5613;5614;5615;5616;5617	gi|357134783	7	>gi|357134783|ref|XP_003568995.1| PREDICTED: FKBP12-interacting protein of 37 kDa [Brachypodium distachyon]	1	30.2054	1	S	0.000542785	115.91	_ADRPPS(ph)PR_	ADRPPS(1)PR	ADRPPS(30.21)PR	6	2	488.224	2.4038	117110000	2528300000	137240000	1468400000	1410800000	1336800000	1851700000	101830000	1913900000
1854	1434	73304;73305;73306;73307;73308;73309;73310;73311;73312	gi|357134805	367	>gi|357134805|ref|XP_003569006.1| PREDICTED: glucose-6-phosphate isomerase, cytosolic [Brachypodium distachyon]	1	42.7433	1	S	0.0070274	83.358	_GVS(ph)IDGVR_	GVS(1)IDGVR	GVS(42.74)IDGVR	3	2	441.708	1.5389	23898000	0	0	18797000	0	11596000	33465000	27009000	30340000
1855	1435	145344;145345;145346;145347	gi|357134813	72	>gi|357134813|ref|XP_003569010.1| PREDICTED: protein-tyrosine-phosphatase MKP1 [Brachypodium distachyon]	1	53.4935	1	S	0.0153265	84.615	_S(ph)LDEWPK_	S(1)LDEWPK	S(53.49)LDEWPK	1	2	477.702	0.53703	0	0	9439600	0	0	6342200	0	0	0
1862	1438	69984;69986;69987;69988;69989;69990;69991;69992;69993;69994;69995;69996;69997;69998;69999;70000;70001	gi|357134837	309	>gi|357134837|ref|XP_003569022.1| PREDICTED: serine/arginine-rich splicing factor RS2Z33 [Brachypodium distachyon]	1	61.1654	1;2	S	3.50271e-06	175.88	_GNVDGVS(ph)PS(ph)PR_	GNVDGVS(1)PS(1)PR	GNVDGVS(61.17)PS(61.17)PR	7	2	622.739	0.083356	330790000	0	169770000	103720000	104070000	88763000	483790000	451160000	476320000
1863	1438	69985;69998;69999;70000;70001	gi|357134837	311	>gi|357134837|ref|XP_003569022.1| PREDICTED: serine/arginine-rich splicing factor RS2Z33 [Brachypodium distachyon]	1	61.1654	1;2	S	0.00573714	64.52	_GNVDGVS(ph)PS(ph)PR_	GNVDGVS(1)PS(1)PR	GNVDGVS(61.17)PS(61.17)PR	9	2	622.739	0.083356	0	344580000	0	0	0	0	15806000	14671000	16418000
1864	1439;3389	12141;12142;12143;12144;12145;12146;12147;12148;12149;12150;12151;12152;12153;12154;12155;12156;12157;12158;12159;12160;12161;12162;12163;12164;12165;12166	gi|357134875;gi|721645858;gi|721645861;gi|721645864;gi|721645867;gi|721645870	230;266;266;266;266;266	>gi|357134875|ref|XP_003569041.1| PREDICTED: protein IQ-DOMAIN 1-like [Brachypodium distachyon];>gi|721645858|ref|XP_010232517.1| PREDICTED: protein IQ-DOMAIN 1-like [Brachypodium distachyon];>gi|721645861|ref|XP_010232518.1| PREDICTED: protein IQ-DOMAIN 1	1	75.807	1	S	1.66785e-05	121.04	_ALAYAFS(ph)HQWK_	ALAYAFS(1)HQWK	ALAY(-75.81)AFS(75.81)HQWK	7	3	467.883	-0.33028	105590000	158370000	177290000	161290000	203340000	143120000	8065000	13555000	87354000
1865	1439	55084;55085;55086;55087;55088;55089;55090;55091;55092;55093	gi|357134875	282	>gi|357134875|ref|XP_003569041.1| PREDICTED: protein IQ-DOMAIN 1-like [Brachypodium distachyon]	1	76.102	1	S	7.81152e-05	128.57	_ESNIDRGS(ph)VK_	ESNIDRGS(1)VK	ES(-76.1)NIDRGS(76.1)VK	8	2	592.769	0.70611	0	23317000	7523700	26010000	24033000	0	13540000	0	13051000
1867	1439	135277;135278;135279;135280;135281;135282;135283;135284;135285;135286;135287;135288;135289;135290;135291;135292;135293;135294;135295;135296;135297;135298;135299;135300;135301;135302;135303;135304;135305;135306;135307;135308;135309	gi|357134875	431	>gi|357134875|ref|XP_003569041.1| PREDICTED: protein IQ-DOMAIN 1-like [Brachypodium distachyon]	1	90.9645	1	S	4.03825e-26	183.6	_RLS(ph)FPAGSASPAPTR_	RLS(1)FPAGSASPAPTR	RLS(90.96)FPAGS(-90.96)AS(-109.45)PAPT(-159.23)R	3	2	797.89	-0.078093	56991000	100730000	104000000	82091000	88170000	56205000	66305000	56325000	83579000
1873	1441	15535;15536;15537;15538;15539;15540;15541;15542;15543;15544;15545	gi|357134903	397	>gi|357134903|ref|XP_003569054.1| PREDICTED: zinc finger CCCH domain-containing protein 33-like [Brachypodium distachyon]	1	107.172	1	S	8.75621e-18	113.6	_ANWGAANGGLGS(ph)PHAVAQAPPR_	ANWGAANGGLGS(1)PHAVAQAPPR	ANWGAANGGLGS(107.17)PHAVAQAPPR	12	3	727.011	0.2497	35482000	40450000	34349000	49762000	41325000	62048000	24771000	28873000	28340000
1886	1449	101318;101319;101320	gi|357135004;gi|721641339	764;699	>gi|357135004|ref|XP_003569103.1| PREDICTED: CSC1-like protein At3g21620 isoform X1 [Brachypodium distachyon];>gi|721641339|ref|XP_010231849.1| PREDICTED: calcium permeable stress-gated cation channel 1-like isoform X2 [Brachypodium distachyon]	1	96.7446	1	S	0.000653293	96.745	_LLLPES(ph)VQER_	LLLPES(1)VQER	LLLPES(96.74)VQER	6	2	632.321	1.4408	15584000	0	0	0	0	0	11724000	0	0
1887	1451;3413	24248;24249;24250;24251;24252;24253;24254;24255;24256;24257;24258;24259;24260;24261;24262;24263;24264;24265;24266;24267;24268;24269;24270;24271;24272;24273;24274;24275;24276;24277;24278;24279;24280;24281;24282;24283;24284	gi|357135039;gi|721648254	592;592	>gi|357135039|ref|XP_003569119.1| PREDICTED: E3 ubiquitin-protein ligase HERC2-like [Brachypodium distachyon];>gi|721648254|ref|XP_010232850.1| PREDICTED: E3 ubiquitin-protein ligase HERC2-like [Brachypodium distachyon]	1	76.9939	1	S	0.00236234	133.86	_AVS(ph)PFSR_	AVS(1)PFSR	AVS(76.99)PFS(-76.99)R	3	2	422.192	0.27241	236000000	234250000	265380000	316640000	314410000	309900000	246160000	250320000	253610000
1891	1456	23377;23378;23379;23380;23381;23382;23383;23384;23385;132199;132200;132201;132202;132203;132204;132205;132206;132207	gi|357135111;gi|721641597	102;102	>gi|357135111|ref|XP_003569155.1| PREDICTED: uncharacterized protein LOC100843157 isoform X1 [Brachypodium distachyon];>gi|721641597|ref|XP_010231885.1| PREDICTED: neurofilament medium polypeptide-like isoform X2 [Brachypodium distachyon]	1	208.847	1	S	7.58468e-18	210.57	_RAVEES(ph)DEEPEEK_	RAVEES(1)DEEPEEK	RAVEES(208.85)DEEPEEK	6	2	813.83	-0.43021	66128000	75599000	91187000	245560000	240800000	222710000	162330000	199890000	203650000
1909	1471	61202;61203;61204;61205;61206;61207;61208;61209;61210;61211	gi|357135322	416	>gi|357135322|ref|XP_003569259.1| PREDICTED: peptidyl-prolyl cis-trans isomerase CYP57 [Brachypodium distachyon]	1	96.0336	1	S	4.15101e-09	134.26	_FKAS(ph)FLK_	FKAS(1)FLK	FKAS(96.03)FLK	4	2	460.736	-0.57036	23218000	43652000	31920000	30925000	24606000	25468000	0	0	27069000
1910	1471	137924	gi|357135322	337	>gi|357135322|ref|XP_003569259.1| PREDICTED: peptidyl-prolyl cis-trans isomerase CYP57 [Brachypodium distachyon]	1	107.415	1	S	2.88607e-19	128.07	_RS(ph)DDDDGDDDQDNELSK_	RS(1)DDDDGDDDQDNELSK	RS(107.41)DDDDGDDDQDNELS(-107.41)K	2	2	1009.86	1.3198	0	0	0	0	0	0	0	0	0
1911	1473	70580;70581;70582;70583;70584;70585;70586;70587;70588;70589;70590;70591;70592;70593;70594;70595;70596;70597;70598;70599;70600;70601;70602;70603;70604;70605;70606;70607;70608;70609;70610	gi|357135356	507	>gi|357135356|ref|XP_003569276.1| PREDICTED: serine/threonine-protein phosphatase 6 regulatory subunit 3-like [Brachypodium distachyon]	1	113.099	1	S	3.24352e-09	194.3	_GRDS(ph)DDDDFRDR_	GRDS(1)DDDDFRDR	GRDS(113.1)DDDDFRDR	4	2	774.789	-0.82074	438920000	529140000	540710000	862490000	1119600000	968620000	1007500000	1029400000	949040000
1912	1476	64726;64727;64728;64729;64730;64731;64732;64733;64734;64735;64736;64737;64738;64739;64740;64741;64742;64743;64744;64745;64746;64747;64748;64749;64750;64751;64752;64753;64754;64755;64756;64757;148102;148103;148104;148105;148106;148107;148108;148109	gi|357135398	667	>gi|357135398|ref|XP_003569296.1| PREDICTED: stress response protein nst1 [Brachypodium distachyon]	1	81.3763	1	S	2.74517e-17	125.04	_S(ph)PPPNDVVTEELDQR_	S(1)PPPNDVVTEELDQR	S(81.38)PPPNDVVT(-81.38)EELDQR	1	2	888.396	0.30822	330610000	363920000	321850000	228210000	213060000	177940000	179770000	124010000	144920000
1915	1476	174495;174496;174497;174498;174499;174500;174501;174502;174503	gi|357135398	694	>gi|357135398|ref|XP_003569296.1| PREDICTED: stress response protein nst1 [Brachypodium distachyon]	1	73.4423	1	S	0.00740595	78.932	_YSEMNFS(ph)Q_	YSEMNFS(1)Q	Y(-78.93)S(-73.44)EMNFS(73.44)Q	7	2	543.186	0.88538	34477000	26399000	26634000	30052000	32025000	31985000	37133000	41660000	38455000
1919	1478	71019;71020;71021;71022;71023;71024	gi|357135426	110	>gi|357135426|ref|XP_003569310.1| PREDICTED: protein RER1B-like [Brachypodium distachyon]	1	107.092	1	S	0.000456081	110.66	_GS(ph)DEFKPFIR_	GS(1)DEFKPFIR	GS(107.09)DEFKPFIR	2	2	638.292	0.52297	30432000	24946000	0	12186000	11656000	13841000	19159000	0	0
1924	1483	148236;148237;148238;148239;148240;148241;148242;148243;148244;148245;148246;148247	gi|721642351;gi|357135462	243;243	>gi|721642351|ref|XP_010232006.1| PREDICTED: transcriptional corepressor LEUNIG-like isoform X2 [Brachypodium distachyon];>gi|357135462|ref|XP_003569328.1| PREDICTED: transcriptional corepressor LEUNIG-like isoform X3 [Brachypodium distachyon]	1	82.22	1	S	4.63504e-07	106.6	_S(ph)PQLPGLAQSIK_	S(1)PQLPGLAQSIK	S(82.22)PQLPGLAQS(-82.22)IK	1	2	659.842	-0.59237	31589000	28915000	17554000	37473000	34739000	26662000	25375000	21861000	25611000
1925	1487	70247;70248;70249;70250;70251;70252;70253;70254;70255;70256;70257;70258;70259;70260;70261;70262;70263;70264;70265;70266;70267;70268;70269;70270;70271;70272;70273;70274;70275;70276;70277;70278;70279;70280;70281;70282;70283;70284;70285;70286;70287;70288;70289;70290;70291;70292;70293;70294	gi|357135512;gi|721642485	430;430	>gi|357135512|ref|XP_003569353.1| PREDICTED: UBP1-associated protein 2C [Brachypodium distachyon];>gi|721642485|ref|XP_010232022.1| PREDICTED: UBP1-associated protein 2C [Brachypodium distachyon]	1	128.742	1	S	1.86568e-13	161.48	_GQDPQGGMS(ph)PGR_	GQDPQGGMS(1)PGR	GQDPQGGMS(128.74)PGR	9	2	633.75	0.58397	3667900000	3882100000	3990600000	2341400000	2766400000	2887800000	5977200000	6262300000	6008600000
1926	1487	91213;91214;91215;91216;91217;91218;91219;91220;91221;91222;91223;91224;91225	gi|357135512;gi|721642485	19;19	>gi|357135512|ref|XP_003569353.1| PREDICTED: UBP1-associated protein 2C [Brachypodium distachyon];>gi|721642485|ref|XP_010232022.1| PREDICTED: UBP1-associated protein 2C [Brachypodium distachyon]	1	84.2612	1	S	3.02898e-18	103.95	_KPDENGAVAAS(ph)PAAGAAALGLTR_	KPDENGAVAAS(1)PAAGAAALGLTR	KPDENGAVAAS(84.26)PAAGAAALGLT(-84.26)R	11	3	730.03	-0.48403	45459000	34865000	0	56555000	72480000	76842000	35793000	34413000	29595000
1933	1496	121461;121462;121463;121464;121465;121466;121467;121468;121469;121470;121471;121472;121473;121474;121475	gi|357135579;gi|357132426	515;537	>gi|357135579|ref|XP_003569386.1| PREDICTED: calcium-dependent protein kinase 3-like [Brachypodium distachyon];>gi|357132426|ref|XP_003567831.1| PREDICTED: calcium-dependent protein kinase 3-like [Brachypodium distachyon]	1	74.6109	1	S	0.00155341	81.92	_NNS(ph)PEIVPNR_	NNS(1)PEIVPNR	NNS(74.61)PEIVPNR	3	2	610.277	-3.0913	162310000	173020000	163130000	235870000	241900000	241570000	172030000	196020000	207440000
1936	1498	67048;67049;67050;67051;67052;67053;67054;67055;67056;67057;67058;67059	gi|357135593	66	>gi|357135593|ref|XP_003569393.1| PREDICTED: kinesin-13A [Brachypodium distachyon]	1	66.8264	1	S	0.000299066	83.106	_GGDGAAVGS(ph)PGQR_	GGDGAAVGS(1)PGQR	GGDGAAVGS(66.83)PGQR	9	2	604.756	0.65049	38748000	46093000	60105000	36492000	39451000	42827000	78777000	93296000	63980000
1938	1499	92931;92932;92933;92934;92935;92936;92937;92938;92939	gi|357135595	361	>gi|357135595|ref|XP_003569394.1| PREDICTED: protein SGT1 homolog [Brachypodium distachyon]	1	78.4412	1	S	1.2854e-05	100.69	_KVEGS(ph)PPDGMELK_	KVEGS(1)PPDGMELK	KVEGS(78.44)PPDGMELK	5	2	733.833	-0.040398	13642000	16009000	78242000	18352000	22596000	0	0	0	0
1942	1505	46652;46653;46654;46655;46656;46657;46658;46659;46660;46661;46662;46663;46664;46665;46666;46667;46668;46669;46670;46671;46672;46673;46674;46675	gi|357135679	43	>gi|357135679|ref|XP_003569436.1| PREDICTED: transcription factor HY5-like [Brachypodium distachyon]	1	129.772	1	S	3.70185e-10	187.97	_EGGAES(ph)DEEIRR_	EGGAES(1)DEEIRR	EGGAES(129.77)DEEIRR	6	2	714.294	0.88991	297630000	248530000	270180000	480140000	91048000	509810000	489680000	468690000	534990000
1954	1512	103259;103260;103261;103262;103263;103264;103265;103266;103267;103268;103269;103270;103271;103272;103273;103274;103275;103276;103277;103278;103279;103280;103281;103282;103283;103284;103285;103286	gi|357135842	22	>gi|357135842|ref|XP_003569517.1| PREDICTED: high mobility group B protein 14 [Brachypodium distachyon]	1	88.5961	1	S	7.04284e-05	137.98	_LPPVAS(ph)PR_	LPPVAS(1)PR	LPPVAS(88.6)PR	6	2	458.736	0.27935	131490000	136670000	161530000	152300000	129540000	142220000	115770000	131680000	126760000
1955	1513	18095;18096;18097;18098;18099;18100;18101;18102;18103;18104;18105;18106;18107;18108;18109;18110;18111;18112;18113;18114;18115;18116;18117;18118;18119;18120;18121;18122;18123;18124;18125;18126;18127;18128;18129;18130;18131;18132;18133;18134;18135;18136;18137;18138;18139;18140;18141;18142;18143;18144;18145;18146	gi|357135866;gi|721643237;gi|721643240;gi|721643243;gi|721643246	258;258;258;258;258	>gi|357135866|ref|XP_003569529.1| PREDICTED: splicing factor U2af small subunit B-like [Brachypodium distachyon];>gi|721643237|ref|XP_010232117.1| PREDICTED: splicing factor U2af small subunit B-like [Brachypodium distachyon];>gi|721643240|ref|XP_010232118	1	66.8264	1;2	S	2.38865e-09	148.7	_ARS(ph)PVRENS(ph)EER_	ARS(1)PVRENS(1)EER	ARS(66.83)PVRENS(66.83)EER	3	2	795.327	-0.71092	80134000	104000000	114630000	171480000	172670000	139400000	231450000	204430000	243170000
1956	1513	18124;18125;18126;18127;18128;18129;18130;18131;18132;18133;18134;18135;18136;18137;18138;18139;18140;18141;18142;18143;18144;18145;18146	gi|357135866;gi|721643237;gi|721643240;gi|721643243;gi|721643246	264;264;264;264;264	>gi|357135866|ref|XP_003569529.1| PREDICTED: splicing factor U2af small subunit B-like [Brachypodium distachyon];>gi|721643237|ref|XP_010232117.1| PREDICTED: splicing factor U2af small subunit B-like [Brachypodium distachyon];>gi|721643240|ref|XP_010232118	1	66.8264	2	S	5.72949e-07	116.82	_ARS(ph)PVRENS(ph)EER_	ARS(1)PVRENS(1)EER	ARS(66.83)PVRENS(66.83)EER	9	2	795.327	-0.71092	74287000	91397000	107440000	141040000	151850000	101830000	191160000	180410000	219710000
1957	1513	173161;173162;173163;173164;173165;173166;173167;173168;173169;173170;173171;173172;173173;173174;173175;173176;173177;173178;173179;173180;173181;173182;173183;173184;173185;173186;173187;173188;173189;173190;173191;173192;173193;173194;173195;173196;173197;173198;173199;173200;173201;173202;173203;173204;173205;173206;173207;173208;173209;173210;173211;173212;173213;173214;173215;173216;173217;…	gi|357135866;gi|721643237;gi|721643240;gi|721643243;gi|721643246	251;251;251;251;251	>gi|357135866|ref|XP_003569529.1| PREDICTED: splicing factor U2af small subunit B-like [Brachypodium distachyon];>gi|721643237|ref|XP_010232117.1| PREDICTED: splicing factor U2af small subunit B-like [Brachypodium distachyon];>gi|721643240|ref|XP_010232118	1	83.2812	1	S	0.000139004	133.23	_YGGS(ph)PPRR_	YGGS(1)PPRR	Y(-83.28)GGS(83.28)PPRR	4	2	485.219	0.38316	322970000	362320000	351640000	582050000	611820000	595570000	700050000	677210000	644980000
1977	1526	82551;82552;82553;82554;82555;82556;82557;82558;82559;82560;82561;82562;82563	gi|357136014	319	>gi|357136014|ref|XP_003569601.1| PREDICTED: uncharacterized protein LOC100824080 [Brachypodium distachyon]	1	50.1551	1	S	1.43902e-13	169.4	_ILGEGQQNVS(ph)PR_	ILGEGQQNVS(1)PR	ILGEGQQNVS(50.16)PR	10	2	689.33	-0.84627	155940000	138420000	138560000	176670000	0	123120000	145500000	146240000	1585900000
1979	1528	64452;64453;64454;64455;64456	gi|357136068	87	>gi|357136068|ref|XP_003569628.1| PREDICTED: uncharacterized protein LOC100832645 [Brachypodium distachyon]	1	81.709	1	S	0.00157866	81.709	_GAAS(ph)EVPVER_	GAAS(1)EVPVER	GAAS(81.71)EVPVER	4	2	547.748	1.1189	0	0	0	11475000	0	0	19364000	16506000	14190000
1986	1530	142741;142742;142743;142744;142745;142746;142747;142748;142749;142750;142751;142752;142753;142754;142755;142756;142757;142758;142759	gi|357136108	519	>gi|357136108|ref|XP_003569648.1| PREDICTED: uncharacterized protein LOC100838789 [Brachypodium distachyon]	1	45.9154	1	S	7.51426e-08	201	_S(ph)FPDAEFDGHR_	S(1)FPDAEFDGHR	S(45.92)FPDAEFDGHR	1	2	679.264	0.45957	114910000	132200000	142080000	125970000	121070000	117400000	111380000	98553000	92488000
1990	1532	139341;139342;139343;139344;139345;139346;166261;166262;166263;166264;166265;166266;166267;166268;166269;166270;166271;166272;166273;166274;166275;166276;166277;166278;166279;166280;166281;166282;166283;166284;166285;166286;166287;166288;166289;166290;166291;166292;166293;166294;166295;166296;166297;166298;166299;166300;166301;166302;166303;166304;166305	gi|357136120	47	>gi|357136120|ref|XP_003569654.1| PREDICTED: glycylpeptide N-tetradecanoyltransferase 1 [Brachypodium distachyon]	1	83.2864	1	S	2.91745e-20	189.56	_VQEHMTLANNPS(ph)AR_	VQEHMTLANNPS(1)AR	VQEHMT(-83.29)LANNPS(83.29)AR	12	2	824.369	-0.4411	104220000	112620000	175980000	199260000	182650000	160060000	108580000	114550000	132290000
1991	1534	120656;120657;120658;120659;120660;120661;120662;120663;120664;120665;120666;120667;120668;120669;120670;120671;120672;120673;120674;120675;120676;120677;120678;120679;120680;120681;120682;120683;120684;120685	gi|357136141	328	>gi|357136141|ref|XP_003569664.1| PREDICTED: WD-40 repeat-containing protein MSI4 [Brachypodium distachyon]	1	70.8311	1	S	2.75e-08	103.16	_NLGPGGAGS(ph)PVHK_	NLGPGGAGS(1)PVHK	NLGPGGAGS(70.83)PVHK	9	2	635.801	-0.43892	301260000	394630000	425580000	303960000	347240000	279600000	266720000	310790000	291820000
1992	1534	156118;156119;156120;156121;156122;156123;156124;156125;156126;156127;156128;156129;156130;156131	gi|357136141	99	>gi|357136141|ref|XP_003569664.1| PREDICTED: WD-40 repeat-containing protein MSI4 [Brachypodium distachyon]	1	82.7935	1	S	2.43025e-60	199.3	_VAAAEHISQFNEEARS(ph)PFVK_	VAAAEHISQFNEEARS(1)PFVK	VAAAEHIS(-82.79)QFNEEARS(82.79)PFVK	16	3	770.702	0.46144	14126000	193020000	242160000	218530000	206720000	202560000	55967000	66676000	71514000
2005	1546	42258;42259;42260;42261;42262;42263;42264	gi|357136336	250	>gi|357136336|ref|XP_003569761.1| PREDICTED: DNA ligase 1 [Brachypodium distachyon]	1	80.33	1	S	4.02095e-39	145.14	_EADGS(ph)EEAASAEADEDPAVDVK_	EADGS(1)EEAASAEADEDPAVDVK	EADGS(80.33)EEAAS(-80.33)AEADEDPAVDVK	5	2	1142.95	1.1396	0	0	18785000	35890000	44575000	0	28641000	22664000	28374000
2008	1551	66666;66667;66668;66669;66670;66671;66672;66673;66674;66675;66676;66677;66678;66679;66680;66681;66682;66683	gi|357136419	211	>gi|357136419|ref|XP_003569802.1| PREDICTED: serine/arginine repetitive matrix protein 2-like [Brachypodium distachyon]	1	70.4884	1	S	0.000775803	100.69	_GFFFHPS(ph)PR_	GFFFHPS(1)PR	GFFFHPS(70.49)PR	7	2	586.258	-0.14081	114510000	142370000	128900000	59403000	65307000	76173000	116380000	113530000	124270000
2011	1551	113084;113085;113086;113087;113088;113089;113090;113091;113092;113093;113094;113095;113096;113097;113098;113099;113100;113101;113102;113103;113104;113105;113106;113107;113108;113109;113110;113111;113112;113113;113114;113115;113116;113117;113118;113119;113120;113121;113122;113123;113124;113125;113126;113127;113128;113129;113130;113131;113132;113133;113134;113135;113136;113137;113138;113139;113140;…	gi|357136419	151	>gi|357136419|ref|XP_003569802.1| PREDICTED: serine/arginine repetitive matrix protein 2-like [Brachypodium distachyon]	1	51.0887	1	S	3.28506e-13	127.22	_M(ox)IAPLAM(ox)GAPPS(ph)PR_	MIAPLAMGAPPS(1)PR	MIAPLAMGAPPS(51.09)PR	12	2	760.854	2.987	360770000	145310000	223690000	415150000	316960000	445680000	288420000	257910000	1146400000
2012	1552	157239;157240;157241;157242;157243;157244;157245;157246;157247;157248;157249;157250;157251;157252;157253;157254;157255	gi|357136427	159	>gi|357136427|ref|XP_003569806.1| PREDICTED: serine/threonine-protein kinase HT1-like [Brachypodium distachyon]	1	53.3774	1	S	0.000814327	88.087	_VAPMHVDS(ph)DR_	VAPMHVDS(1)DR	VAPMHVDS(53.38)DR	8	2	603.752	0.40199	22278000	33662000	48654000	23917000	17445000	23607000	11142000	8707700	13440000
2014	1557	122231;122232;122233;122234;122235;122236;122237;122238;122239;122240;122241;122242;122243;122244;122245;122246;122247;122248;122249;122250;122251;122252;122253;122254;122255;122256;122257;122258;122259;122260;122261;122262;122263;122264;122265;122266;122267;122268;122269;158879;158880;158881;158882;158883;158884;158885;158886;158887;158888;158889;158890;158891;158892;158893;158894;158895;158896;…	gi|357136452;gi|299109313	128;135	>gi|357136452|ref|XP_003569818.1| PREDICTED: cellulose synthase A catalytic subunit 4 [UDP-forming] [Brachypodium distachyon];>gi|299109313|emb|CBH32503.1| cellulose synthase, expressed [Triticum aestivum]	1	122.135	1	S	2.01563e-06	176.18	_VDS(ph)WKEK_	VDS(1)WKEK	VDS(122.13)WKEK	3	2	486.215	0.34303	371840000	385020000	420170000	1392500000	1457600000	1379100000	908400000	841290000	866400000
2017	1557	168860;168861;168862;168863;168864;168865;168867;168868;168870;168872;168873;168878;168879;168880;168881;168882;168883;168884;168885;168886;168887;168888;168889;168890;168891;168892;168893;168894;168895;168896;168897;168898;168899;168900;168901;168902;168903;168904;168905;168906;168907;168908	gi|357136452	91	>gi|357136452|ref|XP_003569818.1| PREDICTED: cellulose synthase A catalytic subunit 4 [UDP-forming] [Brachypodium distachyon]	1	68.0101	1;2	S	1.74788e-39	198.57	_VTIASQLS(ph)DR_	VTIASQLS(1)DR	VT(-155.19)IAS(-68.01)QLS(68.01)DR	8	2	585.282	0.33373	280840000	209340000	276270000	1073900000	976630000	1100000000	240910000	555340000	249480000
2024	1563	130030;130031;130032;130033;130034;130035;130036;130037;130038;130039;130040;130041;130042;130043;130044;130045;130046;130047;130048;130049;130050;130051;130052;130053;130054;130055;130056;130057;130058;130059;130060;130061;130062;130063;130064;130065;130066;130067;130068;130069;130070;130071;130072;130073;130074;130075;130076;130077;130078;130079;130080;130081;130082	gi|721630957;gi|357136546	303;303	>gi|721630957|ref|XP_010230334.1| PREDICTED: peroxisomal membrane protein PEX14 isoform X1 [Brachypodium distachyon];>gi|357136546|ref|XP_003569865.1| PREDICTED: peroxisomal membrane protein PEX14 isoform X2 [Brachypodium distachyon]	1	72.31	1	S	1.67568e-36	189.34	_QQFMPLS(ph)PEPTSGSFPR_	QQFMPLS(1)PEPTSGSFPR	QQFMPLS(72.31)PEPT(-72.31)S(-77.89)GS(-88.88)FPR	7	2	993.445	-0.17229	250840000	310560000	348030000	453960000	439520000	481220000	180330000	242580000	223520000
2025	1568	134337;134338;134339;134340;134341;134342;134343;134344;134345;134346;134347;134348;134349;134350;134351;134352;134353;134354;134355;134356;134357;134358;134359;134360;134361;134362;134363;134364;134365;134366;134367;134368	gi|357136605;gi|721632245	180;180	>gi|357136605|ref|XP_003569894.1| PREDICTED: insulinoma-associated protein 1-like isoform X1 [Brachypodium distachyon];>gi|721632245|ref|XP_010230541.1| PREDICTED: insulinoma-associated protein 1-like isoform X2 [Brachypodium distachyon]	1	53.2112	1	S	0.00663612	76.302	_RHS(ph)FDLGK_	RHS(1)FDLGK	RHS(53.21)FDLGK	3	2	520.24	0.51524	59217000	102630000	53605000	137170000	148420000	142590000	72108000	76867000	88015000
2029	1569	90258;90259;90260;90261;90262;90263;90264;90265;90266;90267;99081;99082;99083;99084;99085;99086;99087;99088;99089;99090;99091;99092;99093	gi|357136609	273	>gi|357136609|ref|XP_003569896.1| PREDICTED: uncharacterized protein LOC100835721 [Brachypodium distachyon]	1	80.0363	1;2	S	7.56774e-13	129.38	_LGS(ph)EGPGGPSGSR_	LGS(1)EGPGGPSGSR	LGS(80.04)EGPGGPS(-80.04)GS(-85.01)R	3	2	619.264	0.41448	20639000	13817000	39780000	59937000	43294000	33173000	56225000	74596000	63355000
2032	1574	77363;77364;77365;77366;77367;77368;77369;77370;77371;77372;77373;77374;77375;77376;77377;77378;77379;77380;77381;77382;77383;77384;77385;77386;77387;77388;77389;77390;77391;77392	gi|357136663;gi|721644944	1076;1075	>gi|357136663|ref|XP_003569923.1| PREDICTED: ubiquitin carboxyl-terminal hydrolase 13-like isoform X1 [Brachypodium distachyon];>gi|721644944|ref|XP_010232398.1| PREDICTED: ubiquitin carboxyl-terminal hydrolase 13-like isoform X2 [Brachypodium distachyon]	1	62.1662	1	S	0.00124483	119.27	_HS(ph)FEKPVK_	HS(1)FEKPVK	HS(62.17)FEKPVK	2	2	526.252	-1.5801	17922000	15180000	34603000	53910000	60014000	59211000	51629000	55785000	43330000
2034	1575	105659;105660;105661;105662;105663;105664;105665;105666;105667;105668;105669;105670;105671;105672;105673;105674;105675;105676;105677;105678;105679;105680;105681;105682	gi|357136685	86	>gi|357136685|ref|XP_003569934.1| PREDICTED: uncharacterized protein LOC100821007 isoform X1 [Brachypodium distachyon]	1	65.6093	1	S	8.38222e-05	136.96	_LSMAS(ph)PNR_	LSMAS(1)PNR	LS(-65.61)MAS(65.61)PNR	5	2	478.207	-0.1167	131680000	133720000	121610000	130540000	103600000	112190000	80590000	61803000	76322000
2044	1579	66727;66728;66729;66730;66731;66732;66733;66734;66735;66736;66737;66738;66739;66740;66741;66742;66743;66744;66745;66746;66747;66748;66749;66750;66751;66752;66753;66754;66755;66756;66757;66758;66759;66760;66761;66762;66763;66764;66765	gi|357136771	345	>gi|357136771|ref|XP_003569977.1| PREDICTED: autophagy-related protein 13-like [Brachypodium distachyon]	1	37.3201	1	S	0.000236877	118.61	_GFM(ox)LPPPS(ph)PK_	GFMLPPPS(1)PK	GFMLPPPS(37.32)PK	8	2	583.769	0.32343	24077000	44475000	60772000	24826000	34003000	4904800	34036000	30930000	56737000
2045	1580	133967;133968;133969;133970;133971;133972;133973	gi|357136777	605	>gi|357136777|ref|XP_003569980.1| PREDICTED: kinesin-like protein NACK2 [Brachypodium distachyon]	1	85.5457	1	S	1.19572e-13	125.37	_RGS(ph)ALNYDAGSETLSR_	RGS(1)ALNYDAGSETLSR	RGS(85.55)ALNY(-107.21)DAGS(-85.55)ET(-94.71)LS(-105.78)R	3	2	888.899	-0.33179	9763200	0	0	50183000	35971000	32457000	30284000	21342000	27723000
2052	1584	120824;120825;120826;120827;120828;120829;120830;120831;120832;120833;120834;120835;120836;120837;120838;120839;120840;120841;120842;120843;120844;120845	gi|357136919	73	>gi|357136919|ref|XP_003570050.1| PREDICTED: zinc finger protein JACKDAW-like [Brachypodium distachyon]	1	74.0475	1	S	2.24611e-18	133.21	_NLPDPDAEVIALS(ph)PK_	NLPDPDAEVIALS(1)PK	NLPDPDAEVIALS(74.05)PK	13	2	829.905	0.023783	291620000	289120000	273390000	376200000	416860000	419650000	186060000	176550000	159220000
2057	1586	143377;143378;143379;143380;143381;143382;143383	gi|357136945	23	>gi|357136945|ref|XP_003570063.1| PREDICTED: mechanosensitive ion channel protein 6-like [Brachypodium distachyon]	1	111.433	1	S	9.82857e-09	111.43	_S(ph)GELPVLADQGER_	S(1)GELPVLADQGER	S(111.43)GELPVLADQGER	1	2	725.832	-0.40173	20448000	0	0	34041000	19048000	0	45140000	52684000	52626000
2058	1589	98221;98222;98223;98224;98225;98226;98227;98228;98229;98230;98231;98232;98233	gi|721693490;gi|357136972	16;16	>gi|721693490|ref|XP_010240237.1| PREDICTED: probable aquaporin PIP1-2 [Brachypodium distachyon];>gi|357136972|ref|XP_003570076.1| PREDICTED: aquaporin PIP1-1-like [Brachypodium distachyon]	1	86.0142	1	S	0.00468771	86.014	_LGANKFS(ph)ER_	LGANKFS(1)ER	LGANKFS(86.01)ER	7	3	367.841	0.51645	15672000	0	0	43493000	41537000	41099000	25934000	37169000	24523000
2059	1590	135364;135365;135366;135367;135368;135369;135370;135371;135372;135373;135374;135375;135376;135377;135378;135379;135380	gi|357136990;gi|721639330	125;85	>gi|357136990|ref|XP_003570085.1| PREDICTED: homeobox-leucine zipper protein ROC5 [Brachypodium distachyon];>gi|721639330|ref|XP_010231567.1| PREDICTED: homeobox-leucine zipper protein HOX15-like [Brachypodium distachyon]	1	122.962	1	S	0.00192138	122.96	_RLS(ph)LDAR_	RLS(1)LDAR	RLS(122.96)LDAR	3	2	455.729	-0.29244	96202000	83978000	79464000	85341000	81872000	33773000	55210000	38066000	54525000
2062	1591	65334;65335;65336;65337;65338;65339	gi|357136992	17	>gi|357136992|ref|XP_003570086.1| PREDICTED: E3 ubiquitin-protein ligase At1g63170-like [Brachypodium distachyon]	1	96.6656	1	S	1.33556e-06	102.72	_GDALLDS(ph)APLLGGR_	GDALLDS(1)APLLGGR	GDALLDS(96.67)APLLGGR	7	2	717.853	1.1044	0	0	0	0	16559000	0	23674000	40362000	0
2067	1597	91438;91439;91440;91441;91442;91443;91444;91445;91446;91447;91448;91449;91450;91451;91452;91453;91454;91455	gi|357137086	160	>gi|357137086|ref|XP_003570132.1| PREDICTED: probable protein phosphatase 2C 26 [Brachypodium distachyon]	1	40.8832	1	S	0.000794478	114.89	_KPLFGS(ph)LR_	KPLFGS(1)LR	KPLFGS(40.88)LR	6	2	499.265	-0.40597	184200000	159020000	166500000	235010000	240970000	248050000	157990000	152840000	140450000
2068	1598	11070;11071;11072;11073;11074;11075;11076;11077;11078;11079;11080;11081;11082;11083;11084;11085;11086;11087;11088	gi|357137100	7	>gi|357137100|ref|XP_003570139.1| PREDICTED: uncharacterized protein LOC100832335 [Brachypodium distachyon]	1	78.763	1	S	8.08579e-05	90.926	_(ac)AIDHAS(ph)PLAFR_	AIDHAS(1)PLAFR	AIDHAS(78.76)PLAFR	6	2	660.311	-0.13402	3824700	6313900	18885000	14832000	8631900	15090000	9286100	12574000	8183600
2071	1599	162092;162093;162094;162095;162096;162097;162098;162099;162100;162101;162102;162103;162104;162105	gi|357137102	78	>gi|357137102|ref|XP_003570140.1| PREDICTED: uncharacterized protein LOC100832650 [Brachypodium distachyon]	1	94.6917	1	S	0.00251696	123.35	_VHS(ph)LIER_	VHS(1)LIER	VHS(94.69)LIER	3	2	467.231	1.0896	581970000	380850000	532400000	255290000	646900000	0	163510000	286460000	330490000
2079	1603;3853	81281;81282;81283;81284;81285;81286;81287;81288;81289;81290;81291;81292;81293;81294;81295;81296;81297;81298	gi|357137148;gi|721694207	38;38	>gi|357137148|ref|XP_003570163.1| PREDICTED: 60S ribosomal protein L12-3-like [Brachypodium distachyon];>gi|721694207|ref|XP_010240357.1| PREDICTED: 60S ribosomal protein L12-3 [Brachypodium distachyon]	1	111.936	1	S	0.000127882	125.54	_IGPLGLS(ph)PK_	IGPLGLS(1)PK	IGPLGLS(111.94)PK	7	2	481.26	0.2856	53971000	57461000	63387000	51998000	51900000	22410000	63104000	58689000	69204000
2080	1604	145735;145736;145737;145738;145739;145740;145741;145742;145743;145744;145745;145746;145747;145748;145749;145750;145751;145752;145753;145754;145755;145756;145757	gi|357137164	391	>gi|357137164|ref|XP_003570171.1| PREDICTED: cyclin-dependent kinase F-4 [Brachypodium distachyon]	1	74.3409	1	S	0.00925825	91.853	_S(ph)LPETGR_	S(1)LPETGR	S(74.34)LPET(-74.34)GR	1	2	420.187	0.7992	36300000	45827000	70331000	51302000	92257000	132670000	91669000	84307000	66811000
2093	1620	76100;76101;76102;76103;76104;76105;76106;76107;76108;76109;76110;76111;76112;76113;76114;76115;76116;76117;76118;76119;76120;76121;76122;76123;76124;76125;76126;76127;76128;76129;76130;76131;76132;76133;76134;76135;76136;76137	gi|357137363	128	>gi|357137363|ref|XP_003570270.1| PREDICTED: vacuolar amino acid transporter 1 [Brachypodium distachyon]	1	41.2419	1	S	0.000890814	118.33	_HLLGS(ph)VRDEK_	HLLGS(1)VRDEK	HLLGS(41.24)VRDEK	5	3	411.871	0.31591	65283000	76734000	53561000	213110000	174550000	233610000	118050000	104660000	112920000
2111	1624	157020;157021;157022;157024;157025;157026;157027;157028;157029;157030;157031;157032;157033;157034;157035;157036;157037;157038;157039;157040;157041;157042;157043;157044;157045;157046;157047;157048;157049;157050;157051;157052;157053;157054;157055;157056;157057;157058;157059;157060;157061;157062;157063;157064;157065;157066;157067;157068;157069;157070;157071;157072;157073;157074;157075;157076;157077;…	gi|357137397;gi|721667081	152;152	>gi|357137397|ref|XP_003570287.1| PREDICTED: clustered mitochondria protein [Brachypodium distachyon];>gi|721667081|ref|XP_010235908.1| PREDICTED: clustered mitochondria protein [Brachypodium distachyon]	1	92.9377	1	S	9.57301e-30	131.04	_VANPGS(ph)PAGGGGEEPMYPPPK_	VANPGS(1)PAGGGGEEPMYPPPK	VANPGS(92.94)PAGGGGEEPMY(-92.94)PPPK	6	2	1044.96	0.083492	344260000	473740000	509160000	510900000	505920000	542730000	470840000	360470000	404350000
2117	1630	68542;68543;68544;68545;68546;68547	gi|357137425;gi|721667157	362;246	>gi|357137425|ref|XP_003570301.1| PREDICTED: probable serine/threonine-protein kinase vps15 isoform X1 [Brachypodium distachyon];>gi|721667157|ref|XP_010235920.1| PREDICTED: probable serine/threonine-protein kinase vps15 isoform X2 [Brachypodium distachyon	1	63.8937	1	S	0.000211681	92.265	_GIGGQVINS(ph)PR_	GIGGQVINS(1)PR	GIGGQVINS(63.89)PR	9	2	589.29	-2.2261	29203000	33534000	24460000	0	0	0	27032000	25142000	27213000
2120	1634	3220;3221;3222;3223;3224;3225;3226;3227;3228;3229;3230;3231;3232;3233;3234;3235;3236;3237;3238;3239;3240;3241	gi|357137485	7	>gi|357137485|ref|XP_003570331.1| PREDICTED: probable monogalactosyldiacylglycerol synthase 3, chloroplastic [Brachypodium distachyon]	1	71.3215	1	S	3.56706e-15	141.88	_(ac)AASMAS(ph)PR_	AASMAS(1)PR	AAS(-71.32)MAS(71.32)PR	6	2	456.686	-1.0384	38095000	53136000	51880000	33156000	31538000	13894000	29233000	0	8768000
2123	1635	71385;71386;71387;71388;71389;71390;71391;71392;71393	gi|357137491;gi|721667327	249;249	>gi|357137491|ref|XP_003570334.1| PREDICTED: clathrin interactor EPSIN 2-like [Brachypodium distachyon];>gi|721667327|ref|XP_010235945.1| PREDICTED: clathrin interactor EPSIN 2-like [Brachypodium distachyon]	1	84.8015	1	S	9.45215e-07	102.5	_GSNSNPEYAEGS(ph)GRR_	GSNSNPEYAEGS(1)GRR	GS(-94.68)NS(-90.02)NPEY(-84.8)AEGS(84.8)GRR	12	2	830.839	-0.051356	11169000	11753000	11243000	13058000	14036000	12472000	29715000	34986000	27266000
2128	1636	145471;145472;145473;145474;145475;145476;145477;145478;145479;145480	gi|357137503	456	>gi|357137503|ref|XP_003570340.1| PREDICTED: casein kinase I [Brachypodium distachyon]	1	83.6414	1	S	3.39805e-20	139.78	_S(ph)LELLSLGGGK_	S(1)LELLSLGGGK	S(83.64)LELLS(-83.64)LGGGK	1	2	577.297	-0.057952	0	0	0	0	0	140070000	1160100	8236300	979040
2130	1640	103775;103776;103777;103778	gi|357137558;gi|721667386;gi|721667389	537;537;395	>gi|357137558|ref|XP_003570367.1| PREDICTED: translation initiation factor eIF-2B subunit epsilon isoform X1 [Brachypodium distachyon];>gi|721667386|ref|XP_010235951.1| PREDICTED: translation initiation factor eIF-2B subunit epsilon isoform X2 [Brachypodiu	1	77.0044	1	S	1.3841e-53	158.8	_LQEMQHAVSVDDDNGS(ph)EEDLNNR_	LQEMQHAVSVDDDNGS(1)EEDLNNR	LQEMQHAVS(-77)VDDDNGS(77)EEDLNNR	16	3	899.036	0.34096	0	0	0	33396000	36410000	48760000	21317000	0	0
2132	1643	135661;135662;135663;135664;135665;135666	gi|357137592	170	>gi|357137592|ref|XP_003570384.1| PREDICTED: uncharacterized protein LOC100828293 [Brachypodium distachyon]	1	86.1356	1	S	0.0104579	86.136	_RLVS(ph)AGR_	RLVS(1)AGR	RLVS(86.14)AGR	4	2	419.718	0.41848	17342000	0	0	0	0	80615000	69462000	0	351880000
2136	1649	135327;135328;135329;135330;135331;135332;135333;135334;135335;135336;135337;135338;135339;135340;135341;135342;135343;135344;135345;135346;135347;135348;135349;135350	gi|357137661;gi|721667630	55;55	>gi|357137661|ref|XP_003570418.1| PREDICTED: bet1-like SNARE 1-1 [Brachypodium distachyon];>gi|721667630|ref|XP_010235986.1| PREDICTED: bet1-like SNARE 1-1 [Brachypodium distachyon]	1	84.4988	1	S	1.24715e-35	222.13	_RLS(ph)GDINEEVEAHNR_	RLS(1)GDINEEVEAHNR	RLS(84.5)GDINEEVEAHNR	3	3	606.943	-0.43705	98172000	139180000	120490000	190700000	259550000	246140000	89168000	103980000	111750000
2137	1650	27889;27890;27891;27892;27893;27894;27895;27896;27897;27898;27899;27900;27901;27902;27903;27904;27905;27906;27907;27908;27909;27910;27911;27912;27913;27914;27915;27916;27917;27918;27919;27920;27921;27922;27923;27924;27925;27926;27927;27928;27929;27930;27931;27932;27933;27934;27935;27936;27937;27938;27939;27940;27941;27942;27943;27944;27945;27946;27947;27948;27949;27950;27951;27952;27953;27954;279…	gi|357137669	122	>gi|357137669|ref|XP_003570422.1| PREDICTED: uncharacterized protein LOC100840528 [Brachypodium distachyon]	1	108.137	1	S	2.42477e-12	161.49	_LKDDFDRIPS(ph)FDK_	LKDDFDRIPS(1)FDK	LKDDFDRIPS(108.14)FDK	10	3	559.262	-0.42826	394110000	463190000	487170000	559740000	586820000	536290000	347510000	361980000	383510000
2138	1650	111595;111596;111597;111598;111599;111600;111601;111602;111603;111604;111605;111606;111607;111608;111609;111610;111611;111612;111613;111614;111615;111616;111617;111618;111619;111620;111621;111622;111623;111624;111625;111626;111627;111628;111629;111630;111631;111632;111633;111634;111635;111636;111637;111638;111639;111640;111641;111642;111643;111644;111645;111646	gi|357137669	13	>gi|357137669|ref|XP_003570422.1| PREDICTED: uncharacterized protein LOC100840528 [Brachypodium distachyon]	1	80.2723	1	S	9.46836e-28	188.54	_(ac)MEPDHTGAAEQNS(ph)PR_	MEPDHTGAAEQNS(1)PR	MEPDHT(-80.27)GAAEQNS(80.27)PR	13	2	881.349	-0.8019	454390000	379570000	381810000	522380000	478510000	528570000	462220000	471870000	497600000
2139	1651	84906;84907;84908;84909;84910;84911;84912;84913;84914;84915;84916;84917;84918;84919;84920;84921;84922;84923;84924;84925;84926;84927;84928;84929;84930;84931;84932;84933;84934	gi|357137671	71	>gi|357137671|ref|XP_003570423.1| PREDICTED: uncharacterized protein LOC100840826 [Brachypodium distachyon]	1	81.2517	1	S	2.27029e-20	157.47	_ISHAVLVPEPAS(ph)QR_	ISHAVLVPEPAS(1)QR	IS(-81.25)HAVLVPEPAS(81.25)QR	12	3	528.603	-0.8978	283090000	199180000	180970000	194070000	182130000	210520000	246870000	232110000	233570000
2145	1653	98234;98235;98236;98237;98238;98239;98240;98241;98242;98243;98244;98245;98246;98247	gi|357137703	16	>gi|357137703|ref|XP_003570439.1| PREDICTED: aquaporin PIP1-5 [Brachypodium distachyon]	1	68.1761	1	S	0.0063539	82.171	_LGANRYS(ph)ER_	LGANRYS(1)ER	LGANRY(-68.18)S(68.18)ER	7	3	382.508	-0.14875	11682000	18681000	20960000	58840000	99429000	70463000	58008000	54816000	54438000
2148	1655	119118;119119;119120;119121;119122;119123;119124;119125	gi|357137709	15	>gi|357137709|ref|XP_003570442.1| PREDICTED: phosphatidylinositol 4-phosphate 5-kinase 9-like [Brachypodium distachyon]	1	87.5679	1	S	0.00211437	103.34	_NELEGIS(ph)R_	NELEGIS(1)R	NELEGIS(87.57)R	7	2	499.221	-0.53471	23409000	24372000	27670000	0	34910000	27859000	29068000	18690000	23054000
2153	1656	90272;90273;90274;90275;90276;90277;90278;90279;90280;90281;90282;90283;90284;90285;90286;90287;90288;90289;90290;90291;90292;90293;90294;90295;90296;90297;90298;90299;90300;90301;90302;90303;90304;90305;90306;101421;101422;101423;101424;101425;101426;101427;101428;101429;101430;101431;101432;101433;101434;101435;101436;101437;101438;101439;101440;101441;101442;101443;101444;101445;101446;101447	gi|357137724	387	>gi|357137724|ref|XP_003570449.1| PREDICTED: calcium sensing receptor, chloroplastic [Brachypodium distachyon]	1	42.2873	1	S	0.000395599	105.17	_LLPGS(ph)VDG_	LLPGS(1)VDG	LLPGS(42.29)VDG	5	1	837.375	0.32812	3200500000	3879000000	3748200000	4729600000	4294500000	4406200000	4364600000	4393300000	4826700000
2155	1658	7033;7034;7035;7036;7037;7038;7039;7040;7041	gi|357137744	129	>gi|357137744|ref|XP_003570459.1| PREDICTED: ATP synthase subunit b', chloroplastic [Brachypodium distachyon]	1	76.2296	1	S	3.54338e-05	97.765	_AELGGVKDAS(ph)EELR_	AELGGVKDAS(1)EELR	AELGGVKDAS(76.23)EELR	10	2	777.364	0.68439	9974200	0	8383700	74409000	47991000	61660000	0	43524000	40723000
2158	1661	17977;17978;17979;17980;17981;17982;17983;17984;17985;17986;17987;17988;17989;17990;17991;17992;17993;17994	gi|357137758	9	>gi|357137758|ref|XP_003570466.1| PREDICTED: uncharacterized protein LOC100827890 [Brachypodium distachyon]	1	122.327	1	S	8.22434e-06	143.38	_ARS(ph)FAGEAAK_	ARS(1)FAGEAAK	ARS(122.33)FAGEAAK	3	2	544.25	-0.36094	339260000	359980000	295000000	408170000	368580000	341910000	214320000	213690000	171790000
2159	1661	79464;79465;79466;79467;79468;79469;79470;79471	gi|357137758	288	>gi|357137758|ref|XP_003570466.1| PREDICTED: uncharacterized protein LOC100827890 [Brachypodium distachyon]	1	76.4236	1	S	2.17582e-27	169.25	_IDGASGLES(ph)DEDEKK_	IDGASGLES(1)DEDEKK	IDGAS(-76.42)GLES(76.42)DEDEKK	9	2	836.851	-1.5613	0	28608000	22061000	37030000	38565000	26967000	19710000	21854000	27820000
2161	1662	40794;40795;40796;40797;40798;40799;40800;40801;40802;40803;40804	gi|357137768	198	>gi|357137768|ref|XP_003570471.1| PREDICTED: uncharacterized protein LOC100829399 [Brachypodium distachyon]	1	53.1692	1	S	2.48435e-12	123.42	_DVEWGPGS(ph)PEAIK_	DVEWGPGS(1)PEAIK	DVEWGPGS(53.17)PEAIK	8	2	732.824	0.4525	105230000	90119000	89085000	101130000	95425000	106310000	83629000	70230000	79172000
2167	1667	132052;132053;132054;132055;132056;132057;132058;132059;132060;132061;132062;132063;132064;132065;132066;132067;132068;132069	gi|357137808	471	>gi|357137808|ref|XP_003570491.1| PREDICTED: ABC transporter F family member 3 [Brachypodium distachyon]	1	64.9446	1	S	0.00204153	99.439	_RAS(ph)LVQSR_	RAS(1)LVQSR	RAS(64.94)LVQS(-64.94)R	3	2	498.753	-0.62031	75165000	64136000	69322000	115440000	127690000	105550000	73215000	80739000	70994000
2168	1668	110279;110280;110281;110282;110283;110284;110285;110286;110287;110288;110289;110290;110291;110292;110293;110294;110295;110296;110297;110298;110299;110300;110301;110302;110303;110304;110305;110306;110307;110308;110309;110310;110311;110312;110313;110314;110315;110316;110317;110318	gi|721668006;gi|357137822	11;11	>gi|721668006|ref|XP_010236033.1| PREDICTED: potassium transporter 25 isoform X1 [Brachypodium distachyon];>gi|357137822|ref|XP_003570498.1| PREDICTED: potassium transporter 25 isoform X2 [Brachypodium distachyon]	1	127.783	1	S	7.0103e-15	148.97	_(ac)MDLEVAHGAGS(ph)PR_	MDLEVAHGAGS(1)PR	MDLEVAHGAGS(127.78)PR	11	2	731.313	-0.83828	1026000000	1029000000	987600000	1939900000	1861300000	1887400000	1054500000	1054100000	1107100000
2170	1670	93599;93600;93601;93602;93603;93604;93605;93606;93607;93608;93609;93610;93611;93612;93613;93614;93615;93616;93617;93618;93619;93620;93621;93622;93623;93624;93625;93626;93627	gi|357137856	26	>gi|357137856|ref|XP_003570515.1| PREDICTED: probable isoleucine--tRNA ligase, mitochondrial [Brachypodium distachyon]	1	48.283	1	S	0.0138716	83.005	_LAAAS(ph)PR_	LAAAS(1)PR	LAAAS(48.28)PR	5	2	383.186	0.58653	133780000	65595000	81997000	103540000	141450000	148560000	119070000	135760000	103340000
2176	1673;3589	139638;139639;139640;139641;139642;139643;139644;139645;139646;139647;139648;139649;139650;139651;139652;139653;139654;139655;139656;139657;139658;139659;139660;139661;139662;139663;139664	gi|357137887;gi|721653421;gi|721664594;gi|357149577	53;53;70;70	>gi|357137887|ref|XP_003570530.1| PREDICTED: uncharacterized protein LOC100822237 [Brachypodium distachyon];>gi|721653421|ref|XP_010233903.1| PREDICTED: uncharacterized protein LOC100822237 [Brachypodium distachyon];>gi|721664594|ref|XP_010235560.1| PREDIC	1	88.1008	1	S	0.000228437	118.61	_RVVS(ph)EEVER_	RVVS(1)EEVER	RVVS(88.1)EEVER	4	2	591.779	0.76302	121840000	102610000	149420000	113140000	89564000	105880000	112100000	78435000	70586000
2179	1675	133974;133975;133976;133977;133978;133979;133980;133981;133982;133983;133984;133985;133986;133987;133988;133989;133990;133991;133992;133993	gi|357137961	52	>gi|357137961|ref|XP_003570567.1| PREDICTED: uncharacterized protein LOC100833491 [Brachypodium distachyon]	1	61.2126	1	S	0.00303526	90.913	_RGS(ph)EGALR_	RGS(1)EGALR	RGS(61.21)EGALR	3	2	463.216	0.1056	38609000	41845000	36790000	60750000	70027000	64925000	93887000	111310000	105340000
2187	1685	69374;69375;69376;69377;69378;69379;69380;69381;69382;69383;69384;69385;69386;69387;69388;69389;69390;69391	gi|357138133	156	>gi|357138133|ref|XP_003570652.1| PREDICTED: transcription factor TCP15 [Brachypodium distachyon]	1	57.8039	1	S	0.000292198	83.418	_GLPS(ph)PGAAQAAAAAR_	GLPS(1)PGAAQAAAAAR	GLPS(57.8)PGAAQAAAAAR	4	2	694.838	-3.203	354390000	401600000	377220000	228880000	203840000	207400000	393500000	408730000	410440000
2191	1689	44409;44410;44411	gi|357138151	898	>gi|357138151|ref|XP_003570661.1| PREDICTED: uncharacterized protein LOC100836461 [Brachypodium distachyon]	1	87.1795	1	S	0.000387923	90.861	_EDLQS(ph)KPENIR_	EDLQS(1)KPENIR	EDLQS(87.18)KPENIR	5	2	704.827	1.2297	0	0	0	14371000	19086000	16931000	0	0	0
2193	1691	29367;29368;29369;29370;29371;29372;29373;29374;29375;29376;29377;29378;29379;29380;53728;53729;53730;53731	gi|357138161	400	>gi|357138161|ref|XP_003570666.1| PREDICTED: LOW QUALITY PROTEIN: auxin efflux carrier component 1-like [Brachypodium distachyon]	1	201.534	1	S	7.80343e-62	270	_EREDYVERDEFS(ph)FGNR_	EREDYVERDEFS(1)FGNR	EREDY(-201.53)VERDEFS(201.53)FGNR	12	3	709.964	0.13254	127010000	125960000	129690000	246420000	265940000	263710000	146680000	137030000	158160000
2197	1693	118968;118969;118970;118971;118972;118973;118974;118975;118976;118977	gi|357138183	834	>gi|357138183|ref|XP_003570677.1| PREDICTED: autophagy-related protein 11 [Brachypodium distachyon]	1	42.682	1	S	0.0031116	73.305	_NEELFVS(ph)QLQK_	NEELFVS(1)QLQK	NEELFVS(42.68)QLQK	7	2	707.834	3.5874	27038000	24265000	27650000	25295000	0	26009000	16878000	15145000	0
2198	1693	145191;145192;145193;145194;145195;145196;145197;145198;145199;145200;145201	gi|357138183	839	>gi|357138183|ref|XP_003570677.1| PREDICTED: autophagy-related protein 11 [Brachypodium distachyon]	1	82.6135	1	S	0.000307779	121.24	_S(ph)KQLEEMESK_	S(1)KQLEEMESK	S(82.61)KQLEEMES(-82.61)K	1	2	644.778	0.79428	4963800	6075200	4253100	43651000	37972000	30817000	27462000	22926000	0
2202	1695	171316;171317;171318;171319;171320;171321;171322;171323;171324;171325	gi|357138195;gi|721653478	754;637	>gi|357138195|ref|XP_003570683.1| PREDICTED: U2 snRNP-associated SURP motif-containing protein-like isoform X1 [Brachypodium distachyon];>gi|721653478|ref|XP_010233907.1| PREDICTED: U2 snRNP-associated SURP motif-containing protein-like isoform X2 [Brachyp	1	172.913	1	S	6.98935e-23	224.55	_WNREEDGS(ph)DDEER_	WNREEDGS(1)DDEER	WNREEDGS(172.91)DDEER	8	2	858.81	-0.11341	15341000	26123000	18596000	58937000	43856000	60998000	27455000	33082000	36418000
2205	1702	163788;163789;163790;163791;163792;163793;163794;163795;163796;163797;163798;163799;163800;163801;163802;163803;163804;163805;163806;163807;163808;163809;163810;163811;163812;163813;163814;163815;163816;163817;163818;163819;163820;163821;163822;163823;163824	gi|357138319	314	>gi|357138319|ref|XP_003570742.1| PREDICTED: uncharacterized protein LOC100837082 [Brachypodium distachyon]	1	62.6939	1	S	0.00360221	93.011	_VLGAPPS(ph)PK_	VLGAPPS(1)PK	VLGAPPS(62.69)PK	7	2	473.244	1.2142	0	0	0	0	3009400	40498000	4207700	3548400	0
2206	1704	83322;83323;83324;83325;83326;83327;83328;83329;83330;83331;83332;83333;83334;83335;83336;83337;83338	gi|357138356	343	>gi|357138356|ref|XP_003570759.1| PREDICTED: uncharacterized protein LOC100844078 isoform X1 [Brachypodium distachyon]	1	87.1483	1	S	2.9004e-13	137.27	_INPGQGGPHS(ph)PER_	INPGQGGPHS(1)PER	INPGQGGPHS(87.15)PER	10	2	713.317	-0.15132	16460000	21411000	21612000	48678000	52351000	32771000	45004000	54848000	43444000
2210	1705	149059;149060;149061;149062;149063;149064;149065;149066;149067;149068;149069;149070;149071;149072;149073;149074;149075;149076;149077;149078;149079	gi|357138393	418	>gi|357138393|ref|XP_003570777.1| PREDICTED: trihelix transcription factor GTL1-like [Brachypodium distachyon]	1	86.1545	1	S	3.9389e-20	193.27	_S(ph)QEAATAASSFFER_	S(1)QEAATAASSFFER	S(86.15)QEAAT(-86.15)AAS(-138.32)S(-142.38)FFER	1	2	791.333	-0.39503	67754000	71317000	64502000	79903000	89634000	83539000	88150000	89292000	92323000
2214	1712	133538;133539;133540;133541;133542	gi|357138855	122	>gi|357138855|ref|XP_003571002.1| PREDICTED: uncharacterized protein LOC100828601 [Brachypodium distachyon]	1	40.3494	1	S	0.0125459	84.829	_RFPEDEGDS(ph)EAVR_	RFPEDEGDS(1)EAVR	RFPEDEGDS(40.35)EAVR	9	2	793.828	2.8171	0	0	0	0	0	0	0	0	0
2215	1713	21709;21710;21711;21712;21713;21714;21715;21716;21717;21718;21719;21720;21721;21722;21723;21724;21725	gi|357138865	190	>gi|357138865|ref|XP_003571007.1| PREDICTED: CASP-like protein 2C2 [Brachypodium distachyon]	1	103.72	1	S	9.74752e-09	129.37	_ATQLPNLGS(ph)DRR_	ATQLPNLGS(1)DRR	AT(-103.72)QLPNLGS(103.72)DRR	9	3	469.896	-0.0078663	43687000	0	97511000	24212000	23904000	137510000	73511000	122130000	31706000
2217	1715	165407;165408;165409;165410;165411;165412;165413;165414;165415;165416;165417;165418;165419;165420;165421;165422;165423;165424;165425;165426;165427;165428;165429;165430;165431;165432;165433;165434;165435;165436;165437;165438;165439;165440;165441;165442;165443;165444	gi|721653678;gi|357138946	303;166	>gi|721653678|ref|XP_010233947.1| PREDICTED: serine/arginine repetitive matrix protein 2-like isoform X1 [Brachypodium distachyon];>gi|357138946|ref|XP_003571047.1| PREDICTED: protein transport protein sec31-like isoform X2 [Brachypodium distachyon]	1	96.8656	1	S	6.73473e-14	147.42	_VPAAGPS(ph)PPR_	VPAAGPS(1)PPR	VPAAGPS(96.87)PPR	7	2	514.75	1.0508	539850000	475480000	486620000	544330000	462850000	487500000	377470000	345970000	339680000
2218	1716	137535;137536;137537;137538;137539;137540;137541	gi|357138966	693	>gi|357138966|ref|XP_003571057.1| PREDICTED: protein STRUBBELIG-RECEPTOR FAMILY 8 [Brachypodium distachyon]	1	78.9851	1	S	1.33076e-09	146.33	_RQS(ph)GEELGFSYR_	RQS(1)GEELGFSYR	RQS(78.99)GEELGFS(-78.99)Y(-108.47)R	3	2	754.83	0.54827	18277000	46246000	0	63052000	80878000	0	0	68194000	66644000
2219	1717	20624;20625;20626;20627;20628;20629;20630;20631;20632;20633	gi|357138980	355	>gi|357138980|ref|XP_003571064.1| PREDICTED: alpha/beta hydrolase domain-containing protein 17C-like [Brachypodium distachyon]	1	72.7741	1	S	0.000434373	117.2	_AS(ph)VDQSDRPR_	AS(1)VDQSDRPR	AS(72.77)VDQS(-72.77)DRPR	2	2	605.764	-0.70709	50392000	1793400	17660000	39043000	43219000	37871000	31391000	27261000	25516000
2222	1719	83560;83561;83562;83563;83564;83565;83566;83567;83568;83569;83570;83571;83572;83573;83574;83575;83576;83577	gi|357138998	432	>gi|357138998|ref|XP_003571073.1| PREDICTED: MLO-like protein 13 [Brachypodium distachyon]	1	111.167	1	S	0.00188226	123.98	_IPFLS(ph)KK_	IPFLS(1)KK	IPFLS(111.17)KK	5	2	456.751	-0.16514	129940000	150450000	137120000	151380000	149430000	154200000	111560000	106400000	110420000
2227	1723	4430;4431;4432;4433;4434;4435;4436;4437;4438;4439;4440;4441;4442;4443	gi|357139127	1031	>gi|357139127|ref|XP_003571136.1| PREDICTED: receptor-like protein kinase 5 [Brachypodium distachyon]	1	67.4404	1	S	5.3652e-12	107.45	_AAWS(ph)GGEEDSGNFVAHPV_	AAWS(1)GGEEDSGNFVAHPV	AAWS(67.44)GGEEDS(-67.44)GNFVAHPV	4	2	955.391	-0.19557	151470000	182440000	191450000	230830000	244170000	218790000	109300000	99975000	93593000
2236	1733	63040;63041;63042;63043;63044;63045;63046;63047;63048;63049;63050;63051;63052;63053;63054;63055;63056;63057;63058;63059;63060;63061;63062;63063;63064;63065;63066;63067;63068;63069;63070;63071;63072;63073;63074;63075;63076;63077;63078;63079;63080;63081;63082;63083;63084;63085;63086;63087;63088;63089;63090;63091;63092;63093;63094;63095;63096;63097;63098;63099;63100;63101;63102;63103;63104;63105;631…	gi|357139467	492	>gi|357139467|ref|XP_003571303.1| PREDICTED: probable pre-mRNA-splicing factor ATP-dependent RNA helicase [Brachypodium distachyon]	1	88.8661	1	S	1.41287e-05	174.4	_FSIDMS(ph)PVK_	FSIDMS(1)PVK	FS(-88.87)IDMS(88.87)PVK	6	1	1103.48	0.25547	1860700000	1820400000	1973700000	2183300000	2193200000	2182300000	1512600000	1516700000	1449900000
2240	1735	134461;134462;134463;134464;134465;134466;134467;134468;134469;134470;134471;134472;134473;134474;134475;134476;134477;134478;134479;134480;134481;134482;134483;134484;134485;134486;134487;134488	gi|357139536	8	>gi|357139536|ref|XP_003571337.1| PREDICTED: protein STICHEL-like 2 [Brachypodium distachyon]	1	80.4258	1	S	0.000267168	99.669	_RHS(ph)VDIPISR_	RHS(1)VDIPISR	RHS(80.43)VDIPIS(-80.43)R	3	3	420.547	-0.070608	7920800	7534100	41796000	65284000	54429000	70685000	23041000	43228000	28856000
2241	1737	43195;43197;43198;43199;43200;43201;43202;43203;43204;43205;43206;43207;43208;43209;43210;43211;43212;43214;43216;43217;43218;43220;43221;43223;43224;43226;43227;43228;43230;43232;43233;43235	gi|357139581	340	>gi|357139581|ref|XP_003571359.1| PREDICTED: E3 ubiquitin-protein ligase RGLG2 [Brachypodium distachyon]	1	76.9462	1	S	2.87276e-27	155.79	_EAS(ph)NAATSATTAEPR_	EAS(1)NAATSATTAEPR	EAS(76.95)NAAT(-76.95)S(-95.18)AT(-101.44)T(-105.87)AEPR	3	2	778.833	0.78676	239730000	259080000	132960000	243770000	191070000	205810000	180890000	131380000	178580000
2243	1740	112569;112570;112571;112572;112573;112574;112575;112576;112577;112578;112579;112580;112581	gi|357139627	289	>gi|357139627|ref|XP_003571382.1| PREDICTED: phosphatidylinositol/phosphatidylcholine transfer protein SFH2-like [Brachypodium distachyon]	1	112.322	1	S	1.25833e-10	112.32	_MGS(ph)LHVNIPEPDPDDAK_	MGS(1)LHVNIPEPDPDDAK	MGS(112.32)LHVNIPEPDPDDAK	3	2	957.919	-0.12517	34838000	44293000	23193000	169460000	33721000	0	215680000	201220000	0
2244	1743	126922;126923;126924;126925;126926;126927;126928;126929;126930;126931	gi|357139695	38	>gi|357139695|ref|XP_003571413.1| PREDICTED: uncharacterized protein LOC100833399 isoform X2 [Brachypodium distachyon]	1	73.4692	1	S	0.000478468	80.508	_PTPIIAVDEPS(ph)K_	PTPIIAVDEPS(1)K	PT(-73.47)PIIAVDEPS(73.47)K	11	2	673.834	0.048749	0	8721600	40198000	42433000	47098000	32532000	35700000	0	0
2245	1744	49178;49179;49180;49181;49182;49183;49184;49185;49186;49187;49188;49189;49190;49191;49192;49193;49194;49195;49196;49197;49198;49199;49200;49201;49202;49203;49204;49205;49206;49207;49208;49209;49210;49211;49212;49213;49214;49215;49216	gi|357139761	158	>gi|357139761|ref|XP_003571446.1| PREDICTED: uncharacterized protein LOC100844785 [Brachypodium distachyon]	1	107.339	1	S	1.37897e-13	156.98	_EIRPAS(ph)PHQPGER_	EIRPAS(1)PHQPGER	EIRPAS(107.34)PHQPGER	6	2	777.365	0.46143	172120000	158400000	190230000	261610000	232730000	220400000	266670000	196260000	210860000
2248	1747	45784;45785;45786;45787;45788;45789;45790;45791;45792;45793;45794;45795;45796;45797;45798;159624;159625;159626;159627;159628;159629;159630;159631;159632;159633;159634;159635;159636;159637;159638;159639	gi|357139872;gi|721637654	103;103	>gi|357139872|ref|XP_003571500.1| PREDICTED: 60S acidic ribosomal protein P2A-like [Brachypodium distachyon];>gi|721637654|ref|XP_010231320.1| PREDICTED: 60S acidic ribosomal protein P2B [Brachypodium distachyon]	1	105.752	1	S	6.44076e-28	142.43	_VEEKEES(ph)DDDMGFSLFD_	VEEKEES(1)DDDMGFSLFD	VEEKEES(105.75)DDDMGFS(-105.75)LFD	7	2	1036.39	-1.8672	134020000	440840000	723500000	1653500000	1874500000	1792900000	904530000	1183200000	1068600000
2252	1751	8007;8008;8009;8010;8011;8012;8013;8014;8015;8016;8017;8018;8019;8020;8021;8022;8023;8024	gi|721657111;gi|357139951	240;240	>gi|721657111|ref|XP_010234470.1| PREDICTED: probable protein phosphatase 2C 44 isoform X1 [Brachypodium distachyon];>gi|357139951|ref|XP_003571538.1| PREDICTED: probable protein phosphatase 2C 44 isoform X2 [Brachypodium distachyon]	1	63.3202	1	S	0.00329808	88.056	_AFGDQS(ph)LK_	AFGDQS(1)LK	AFGDQS(63.32)LK	6	2	473.208	1.0413	140720000	135420000	163610000	174320000	162000000	171910000	135580000	141670000	156520000
2259	1757	102975;102976;102977;102978;102979;102980;102981;102982;102983;102984;102985;102986;102987;102988;102989;102990;102991;102992;102993;102994;102995;102996;102997;102998;102999;103000;103001;103002;103003;103004;103005;103006;103007;103008;103009;103010;103011	gi|357140093	332	>gi|357140093|ref|XP_003571606.1| PREDICTED: probable WRKY transcription factor 32 [Brachypodium distachyon]	1	89.8046	1	S	4.42494e-05	128.88	_LPHINVS(ph)PR_	LPHINVS(1)PR	LPHINVS(89.8)PR	7	3	371.525	0.036057	814610000	744340000	959100000	849130000	846480000	836150000	738600000	685340000	667360000
2263	1759	90764;90765;90766;90767;90768;90769;90770;90771;90772;112160;112161;112162;112163;112164;112165;112166;112167;112168;112169;112170;112171;112172;112173;112174;112175;112176;112177;112178;112179;112180;112181;112182;112183;112184;112185;112186;112187;112188;112189;112190;112191;112192;112193;112194;112195;112196	gi|357140156	358	>gi|357140156|ref|XP_003571636.1| PREDICTED: hepatoma-derived growth factor-related protein 2-like [Brachypodium distachyon]	1	39.6291	1	S	6.88035e-06	127.76	_MGGDVDS(ph)LGPK_	MGGDVDS(1)LGPK	MGGDVDS(39.63)LGPK	7	2	578.241	2.7343	287510000	303440000	382840000	450440000	457370000	490220000	384820000	357760000	344520000
2264	1759	97538;97539;97540;97541;97542;97543;97544;97545;97546;97547;97548;97549;97550;97551;97552;97553;97554;97555	gi|357140156	100	>gi|357140156|ref|XP_003571636.1| PREDICTED: hepatoma-derived growth factor-related protein 2-like [Brachypodium distachyon]	1	152.355	1	S	1.30271e-80	227.87	_LES(ph)DADEEQGEPSDKPEPLGK_	LES(1)DADEEQGEPSDKPEPLGK	LES(152.36)DADEEQGEPS(-152.36)DKPEPLGK	3	2	1175.5	1.2265	118470000	120590000	133560000	229340000	222230000	232440000	158530000	147380000	147080000
2267	1764	145607;145608;145609;145610;145611;145612;145613;145614;145615;145616;145617;145618	gi|357140309	297	>gi|357140309|ref|XP_003571712.1| PREDICTED: probable pre-mRNA-splicing factor ATP-dependent RNA helicase [Brachypodium distachyon]	1	74.7076	1	S	0.000155914	124.42	_SLIELS(ph)PVR_	SLIELS(1)PVR	S(-74.71)LIELS(74.71)PVR	6	2	547.286	0.7262	32552000	26278000	51713000	50536000	36752000	39572000	36562000	33432000	27085000
2271	1766	146545;146546;146547;146548;146549;146550;146551;146552;146553;146554;163331;163332;163333;163334;163335;163336;163337;163338;163339;163340;163341;163342;163343;163344;163345;163346;163347;163348;163349;163350;163351;163352	gi|721658612;gi|357140370;gi|721658618	957;956;917	>gi|721658612|ref|XP_010234691.1| PREDICTED: calmodulin-binding transcription activator 3-like isoform X1 [Brachypodium distachyon];>gi|357140370|ref|XP_003571742.1| PREDICTED: calmodulin-binding transcription activator 3-like isoform X2 [Brachypodium dist	1	77.0477	1	S	4.06224e-06	148.08	_VKS(ph)MAQYPEAR_	VKS(1)MAQYPEAR	VKS(77.05)MAQY(-77.05)PEAR	3	2	680.31	0.64579	107080000	71221000	130440000	280180000	276650000	264070000	246870000	281470000	679710000
2279	1769	145481;145483;145485;145486;145487;145489;145490;145491;145492;145493;145494;145495;145496;145497;145498	gi|357140389	590	>gi|357140389|ref|XP_003571751.1| PREDICTED: nephrocystin-3 [Brachypodium distachyon]	1	91.669	1	S	2.51663e-09	139.64	_S(ph)LENLFGSNAQR_	S(1)LENLFGSNAQR	S(91.67)LENLFGS(-91.67)NAQR	1	2	708.319	1.2901	18814000	48884000	64927000	56973000	58070000	59712000	51945000	40358000	47235000
2280	1769	145482;145484;145488	gi|357140389	597	>gi|357140389|ref|XP_003571751.1| PREDICTED: nephrocystin-3 [Brachypodium distachyon]	1	89.0726	1	S	1.35524e-08	119.62	_SLENLFGS(ph)NAQR_	SLENLFGS(1)NAQR	S(-89.07)LENLFGS(89.07)NAQR	8	2	708.319	1.9031	0	0	0	0	0	0	0	0	0
2283	1770	93451;93452;93453;93454;93455;93456;93457;93458;93459;93460;93461;93462;93463;93464;93465;93466;93467;93468;93469;93470;93471;93472;93473;93474;93475;93476;93477;93478;93479;93480;93481;93482;93483;93484;93485;172403;172404;172405;172406;172407;172408;172409;172410;172411;172412;172413;172414;172415;172416;172417;172418;172419;172420;172421;172422;172423;172424;172425;172426;172427;172428;172429;…	gi|357140395	16	>gi|357140395|ref|XP_003571754.1| PREDICTED: far upstream element-binding protein 1 [Brachypodium distachyon]	1	71.5222	1	S	2.52222e-05	130.77	_YDDPS(ph)PPPR_	YDDPS(1)PPPR	Y(-71.52)DDPS(71.52)PPPR	5	2	562.226	-0.36084	226700000	258310000	265780000	532260000	489590000	482190000	358940000	497190000	425180000
2285	1770	158613;158614;158615	gi|357140395	94	>gi|357140395|ref|XP_003571754.1| PREDICTED: far upstream element-binding protein 1 [Brachypodium distachyon]	1	98.2896	1	S	5.71446e-12	98.29	_VDNGDDDVGAGAGGGS(ph)LGGGGR_	VDNGDDDVGAGAGGGS(1)LGGGGR	VDNGDDDVGAGAGGGS(98.29)LGGGGR	16	2	970.393	0.34802	21551000	19130000	0	0	18352000	0	0	0	0
2289	1771	86330;86331;86332;86333;86334;86335;86336;86337;86338;86339;86340;86341;86342;86343;86344;86345;86346;86347;86348;86349;86350	gi|357140450	456	>gi|357140450|ref|XP_003571780.1| PREDICTED: monosaccharide-sensing protein 2-like [Brachypodium distachyon]	1	77.5247	1	S	2.75442e-10	142.54	_IYLHQEGVPDS(ph)R_	IYLHQEGVPDS(1)R	IY(-77.52)LHQEGVPDS(77.52)R	11	3	498.564	0.36843	68618000	84399000	35740000	416630000	356930000	410290000	313920000	326820000	362360000
2294	1776	79262;79263;79264;79265;79266;79267;79268	gi|357140658	536	>gi|357140658|ref|XP_003571881.1| PREDICTED: uncharacterized protein LOC100826457 [Brachypodium distachyon]	1	40.1861	1	S	0.00423422	66.068	_ICVAALAS(ph)PNAVGK_	ICVAALAS(1)PNAVGK	ICVAALAS(40.19)PNAVGK	8	2	725.86	3.2071	0	18212000	27894000	35919000	45954000	22815000	30123000	0	13619000
2299	1780	96532;96533;96534;96535;96536;96537;96538;96539;96540;96541;96542;96543;96544;96545;96546;96547;96548;96549;96550;96551;96552;96553;96554;96555;96556;96557;96558;96559;96560;96561;96562;96563;96564;96565;96566;96567;96568;96569;96570;96571;96572;96573;96574;96575;96576;96577;96578;96579	gi|357140737;gi|721659697	207;207	>gi|357140737|ref|XP_003571920.1| PREDICTED: DNA ligase 1-like [Brachypodium distachyon];>gi|721659697|ref|XP_010234852.1| PREDICTED: DNA ligase 1-like [Brachypodium distachyon]	1	101.624	1	S	1.27848e-17	229.23	_LEAEEKPPS(ph)PK_	LEAEEKPPS(1)PK	LEAEEKPPS(101.62)PK	9	3	435.543	-0.11572	1532400000	1756400000	1342300000	1861100000	1567700000	1880800000	1253600000	1382300000	1294500000
2300	1780	136529;136530;136531;136532;136533;136534;136535;136536;136537;136538;136539;136540;136541;136542;136543;136544;136545;136546;136547;136548	gi|357140737;gi|721659697	166;166	>gi|357140737|ref|XP_003571920.1| PREDICTED: DNA ligase 1-like [Brachypodium distachyon];>gi|721659697|ref|XP_010234852.1| PREDICTED: DNA ligase 1-like [Brachypodium distachyon]	1	80.7549	1	S	0.00621946	94.309	_RPLS(ph)PAK_	RPLS(1)PAK	RPLS(80.75)PAK	4	2	424.723	-0.14734	293930000	313850000	393210000	386360000	378500000	496760000	390040000	428720000	380100000
2306	1782	77055;77056;77057;77058;77059;77060;77061;77062;77063;77064;77065;77066;77067;77068;77069;77070;77071;77072	gi|357140796	15	>gi|357140796|ref|XP_003571949.1| PREDICTED: phosphoenolpyruvate carboxylase 1 [Brachypodium distachyon]	1	113.767	1	S	4.86266e-06	159.44	_HQS(ph)IDAQLR_	HQS(1)IDAQLR	HQS(113.77)IDAQLR	3	2	574.266	-0.61706	632010000	522150000	651240000	1442800000	1228200000	1188200000	1092500000	1199300000	1105700000
2314	1789	91859;91860;91861;91862;91863;91864;91865;91866;91867;91868;91869;91870;91871;91872;136185;136186;136187;136188;136189;136190;136191;136192;136193;136194;136195;136196;136197;136198;136199	gi|357141140	38	>gi|357141140|ref|XP_003572102.1| PREDICTED: zinc finger CCCH domain-containing protein 15 [Brachypodium distachyon]	1	80.4159	1	S	3.5134e-81	230.03	_RPAAS(ph)DDEGGGDDSGAIAAAR_	RPAAS(1)DDEGGGDDSGAIAAAR	RPAAS(80.42)DDEGGGDDS(-80.42)GAIAAAR	5	2	1019.93	-1.5982	204530000	218080000	253770000	408350000	386510000	418120000	268100000	218120000	245510000
2319	1794	61445;61446;61447;61448;61449;61450;61451;61452;61453;61454;61455;61456;61457;61458;61459;61460;61461;61462;61463;61464;61465;61466;61467;61468;61469;61470;61471;61472;61473	gi|357141504	39	>gi|357141504|ref|XP_003572248.1| PREDICTED: reticulon-like protein B2 [Brachypodium distachyon]	1	59.9752	1	S	0.00955149	67.879	_FLGEDKS(ph)VHK_	FLGEDKS(1)VHK	FLGEDKS(59.98)VHK	7	3	413.864	-0.47247	9965100	18399000	22430000	44868000	76810000	52517000	27290000	34995000	32297000
2323	1798	11089;11090;11091;11092;11093;11094;11095	gi|357141640	58	>gi|357141640|ref|XP_003572296.1| PREDICTED: serine/threonine-protein kinase BLUS1 [Brachypodium distachyon]	1	43.2819	1	S	0.012097	79.148	_AIDLERS(ph)R_	AIDLERS(1)R	AIDLERS(43.28)R	7	2	520.25	-2.3883	12049000	21072000	0	13233000	71561000	0	18731000	0	0
2325	1801	165737;165738;165739;165740;165741;165742;165743;165744;165745;165746;165747;165748;165749;165750;165751;165752;165753	gi|357141836	73	>gi|357141836|ref|XP_003572364.1| PREDICTED: uncharacterized protein LOC100835122 [Brachypodium distachyon]	1	73.9271	1	S	7.70245e-05	100.22	_VPPAAS(ph)PAVPR_	VPPAAS(1)PAVPR	VPPAAS(73.93)PAVPR	6	2	571.292	0.49134	17288000	0	14634000	33649000	10139000	25376000	31697000	10502000	32365000
2329	1806	92873;92874;92875;92876;92877;92878;92879;92880;92881;92882;92883;156530;156532;156533;156535;156536;156537;156539;156542;156545;156546;156547;156548;156551;156554;156555;156558;156559;156560;156561;156562;156564;156566;156567;156568	gi|357141906	43	>gi|357141906|ref|XP_003572389.1| PREDICTED: uncharacterized protein LOC100843983 [Brachypodium distachyon]	1	81.5861	1	S	7.91869e-24	140.41	_KVAGAS(ph)AEILDSASAYAK_	KVAGAS(1)AEILDSASAYAK	KVAGAS(81.59)AEILDS(-81.59)AS(-100.61)AY(-134.07)AK	6	2	916.446	0.69219	298600000	348090000	360990000	286070000	289690000	313320000	46205000	247250000	250200000
2348	1815	7427;7428;7429;7430;7431;7432;7433;7434;7435;7436;7437;7438;7439;7440;7441;7442;7443;7444	gi|357142254	561	>gi|357142254|ref|XP_003572509.1| PREDICTED: uncharacterized protein LOC100837491 [Brachypodium distachyon]	1	36.938	1	S	3.45409e-05	184.1	_AES(ph)FHEEKDK_	AES(1)FHEEKDK	AES(36.94)FHEEKDK	3	2	650.266	-0.96297	14827000	16990000	31721000	24319000	29394000	36686000	17243000	17704000	23638000
2357	1817	171269;171270;171271;171272;171273;171274	gi|357142287;gi|721663677	305;305	>gi|357142287|ref|XP_003572521.1| PREDICTED: high mobility group B protein 15-like [Brachypodium distachyon];>gi|721663677|ref|XP_010235431.1| PREDICTED: high mobility group B protein 15-like [Brachypodium distachyon]	1	83.0451	1	S	0.00303618	85.288	_WNNLS(ph)PEDK_	WNNLS(1)PEDK	WNNLS(83.05)PEDK	5	2	591.745	0.39071	0	15222000	12046000	0	0	20428000	7258200	9917800	9659400
2368	1824	104638;104639;104640;104641;104642;104643;104644;104645;104646;104647;104648;104649;104650;104651;104652;104653;104654;104655;104656;104657;104658;104659;104660;104661;104662;104663;104664;104665;104666;104667;104668;104669;104670;104671;104672;104673;104674;104675;104676;104677;104678;104679;104680;104681	gi|357142769;gi|721665108	554;498	>gi|357142769|ref|XP_003572687.1| PREDICTED: uncharacterized membrane protein At3g27390-like isoform X1 [Brachypodium distachyon];>gi|721665108|ref|XP_010235638.1| PREDICTED: uncharacterized membrane protein At3g27390-like isoform X2 [Brachypodium distachy	1	58.4333	1	S	0.00774995	109.79	_LRS(ph)GVAR_	LRS(1)GVAR	LRS(58.43)GVAR	3	2	419.718	-0.15321	606310000	682890000	721440000	659480000	1079200000	788050000	786760000	725480000	362200000
2372	1827	51634;51635	gi|357142944	115	>gi|357142944|ref|XP_003572746.1| PREDICTED: uncharacterized protein LOC100823996 [Brachypodium distachyon]	1	84.687	1	S	0.00588742	84.687	_EMGLGGS(ph)GR_	EMGLGGS(1)GR	EMGLGGS(84.69)GR	7	2	472.189	-0.80474	0	0	0	0	0	0	0	0	0
2374	1830	32254;32255;32256;32257;32258;32259;32260;32261;32262;32263;32264;32265;32266;32267	gi|357143170	22	>gi|357143170|ref|XP_003572827.1| PREDICTED: uncharacterized protein LOC100827393 [Brachypodium distachyon]	1	50.2074	1	S	0.000450013	113.77	_DGS(ph)FKWPVPR_	DGS(1)FKWPVPR	DGS(50.21)FKWPVPR	3	3	423.532	-0.71089	22795000	22702000	30224000	47535000	54951000	36759000	42173000	36613000	37112000
2381	1834	166622;166623;166624;166625;166626;166627;166628;166629;166630;166631;166632;166633;166634;166635;166636;166637;166638;166639;166640;166641;166642;166643;166644;166645;166646;166647;166648;166649;166650;166651;166652;166653;166654;166655;166656;166657;166658;166659;166660;166661;166662;166663;166664;166665;166666;166667;166668	gi|357143308	535	>gi|357143308|ref|XP_003572876.1| PREDICTED: probable receptor protein kinase TMK1 [Brachypodium distachyon]	1	66.2849	1	S	2.14823e-07	112.15	_VQS(ph)PHAMVIHPR_	VQS(1)PHAMVIHPR	VQS(66.28)PHAMVIHPR	3	3	484.571	-2.5045	265360000	230170000	330870000	395190000	576890000	548920000	295100000	184330000	277180000
2382	1835	77687;77688;77689;77690;77691;77692;77693;77694;77695;77696;77697;77698;77699;77700;77701;77702;77703;77704;77705;77706;77707;77708;77709;77710;77711;77712;77713;77714;77715;77716;77717;77718;77719;77720;77721;77722;77723;77724;77725;77726;77727;77728;77729;77730;77731;77732;77733;77734;77735;77736;77737;77738;77739;77740;77741;77742;77743;77744;77745;77746;77747;77748;77749;77750;77751;77752;777…	gi|357143317	183	>gi|357143317|ref|XP_003572878.1| PREDICTED: heterogeneous nuclear ribonucleoprotein F [Brachypodium distachyon]	1	58.7431	1	S	0.00116932	101.38	_HS(ph)PPPPRPK_	HS(1)PPPPRPK	HS(58.74)PPPPRPK	2	3	364.85	-0.15597	43743000	26011000	45190000	26491000	34278000	37911000	31279000	51610000	25847000
2386	1838	16642;16643;16644;16645;16646;16647;16648;16649;16650;16651;16652;16653;16654;16655;16656	gi|357143524	4	>gi|357143524|ref|XP_003572951.1| PREDICTED: pumilio homolog 3-like [Brachypodium distachyon]	1	112.892	1	S	1.3631e-27	144.01	_APS(ph)PAGAAGPTFEDLER_	APS(1)PAGAAGPTFEDLER	APS(112.89)PAGAAGPT(-112.89)FEDLER	3	2	883.393	-1.5664	41531000	93405000	50896000	57567000	42733000	38399000	41524000	33364000	70269000
2387	1838	16680;16681;16682;16683;16684;16685;16686;16687;16688;16689;16690;16691;16692;16693;16694;16695;16696;16697;16698;16699;16700;16701;16702;16703	gi|357143524	308	>gi|357143524|ref|XP_003572951.1| PREDICTED: pumilio homolog 3-like [Brachypodium distachyon]	1	64.4386	1	S	3.23599e-05	96.059	_APS(ph)PCLPPVGVR_	APS(1)PCLPPVGVR	APS(64.44)PCLPPVGVR	3	2	665.323	0.13508	107150000	155550000	157170000	299230000	146680000	272850000	106630000	173410000	125370000
2388	1838	142432;142435;142437;142439;142441;142443;142445;142447;142448;142449;142450;142451;142454;142455;142456	gi|357143524	207	>gi|357143524|ref|XP_003572951.1| PREDICTED: pumilio homolog 3-like [Brachypodium distachyon]	1	98.7877	1	S	9.40731e-28	164.97	_S(ph)FADALQENMSSPAAK_	S(1)FADALQENMSSPAAK	S(98.79)FADALQENMS(-98.79)S(-101.77)PAAK	1	2	873.874	1.2692	28969000	20272000	40066000	52524000	48951000	54334000	30953000	23176000	24558000
2407	1845	103374;103375;103376;103377;103378;103379;103380;103381;103382;103383	gi|357143702;gi|721668014	374;374	>gi|357143702|ref|XP_003573019.1| PREDICTED: uncharacterized protein LOC100844185 [Brachypodium distachyon];>gi|721668014|ref|XP_010236035.1| PREDICTED: uncharacterized protein LOC100844185 [Brachypodium distachyon]	1	67.113	1	S	0.007242	79.489	_LPS(ph)MANAK_	LPS(1)MANAK	LPS(67.11)MANAK	3	2	456.206	-0.44049	15941000	13839000	16274000	21267000	19220000	25188000	15370000	15703000	23944000
2408	1845	151790;151791;151792;151793;151794;151795;151796;151797;151798;151799;151800;151801;151802;151803;151804;151805	gi|357143702;gi|721668014	405;405	>gi|357143702|ref|XP_003573019.1| PREDICTED: uncharacterized protein LOC100844185 [Brachypodium distachyon];>gi|721668014|ref|XP_010236035.1| PREDICTED: uncharacterized protein LOC100844185 [Brachypodium distachyon]	1	80.6402	1	S	0.000506608	106.26	_S(ph)VAQAAWTR_	S(1)VAQAAWTR	S(80.64)VAQAAWT(-80.64)R	1	2	535.245	-0.02181	74696000	82107000	86792000	124960000	142980000	126360000	55158000	77267000	51901000
2409	1845	158771;158772;158773;158774;158775;158776	gi|357143702;gi|721668014	499;499	>gi|357143702|ref|XP_003573019.1| PREDICTED: uncharacterized protein LOC100844185 [Brachypodium distachyon];>gi|721668014|ref|XP_010236035.1| PREDICTED: uncharacterized protein LOC100844185 [Brachypodium distachyon]	1	70.2805	1	S	1.50977e-08	128.15	_VDS(ph)DDEDIIDHR_	VDS(1)DDEDIIDHR	VDS(70.28)DDEDIIDHR	3	2	754.799	2.2492	16999000	0	0	23341000	31552000	36605000	15414000	0	15130000
2412	1847	134038;134039;134040;134041;134042;134043;134044;134045;134046;134047;134048;134049;134050;134051;134052;134053;134054;134055	gi|357143775	369	>gi|357143775|ref|XP_003573046.1| PREDICTED: uncharacterized protein LOC100829111 [Brachypodium distachyon]	1	116.368	1	S	1.54588e-26	134.69	_RGS(ph)PVPGEENGNGEVSESR_	RGS(1)PVPGEENGNGEVSESR	RGS(116.37)PVPGEENGNGEVS(-116.37)ES(-120.41)R	3	3	679.627	0.84	119250000	121040000	97562000	122620000	52955000	123920000	115540000	100990000	121800000
2419	1851	161833;161834;161835;161836;161837;161838;161839;161840;161841;161842;161843;161844	gi|721655233;gi|721655236;gi|357143818	511;511;510	>gi|721655233|ref|XP_010234172.1| PREDICTED: phosphatidylinositol/phosphatidylcholine transfer protein SFH3 isoform X1 [Brachypodium distachyon];>gi|721655236|ref|XP_010234173.1| PREDICTED: phosphatidylinositol/phosphatidylcholine transfer protein SFH3 iso	1	58.7431	1	S	0.0112339	64.103	_VHAQQQS(ph)KK_	VHAQQQS(1)KK	VHAQQQS(58.74)KK	7	2	567.277	0.1941	37590000	28018000	37191000	70388000	100160000	84455000	38650000	44218000	42927000
2427	1856	4273;4274;4275;4276;4277;4278;4279;4280;4281;4282;4283;4284;4285;4286;4287;4288;4289;4290;4291;4292;4293;4294;4295;4296;4297;4298;4299;4300;4301	gi|357144052	9	>gi|357144052|ref|XP_003573152.1| PREDICTED: T-complex protein 1 subunit delta [Brachypodium distachyon]	1	78.5482	1	S	0.000511545	78.548	_(ac)AAVAAAPS(ph)RK_	AAVAAAPS(1)RK	AAVAAAPS(78.55)RK	8	2	532.268	0.43267	34381000	79660000	107990000	62472000	42378000	56084000	40563000	43598000	49716000
2428	1856	17673;17674;17675;17676;17677	gi|357144052	113	>gi|357144052|ref|XP_003573152.1| PREDICTED: T-complex protein 1 subunit delta [Brachypodium distachyon]	1	71.4092	1	S	8.39137e-11	100.88	_AQS(ph)LLAAGAHPTAAADSLHR_	AQS(1)LLAAGAHPTAAADSLHR	AQS(71.41)LLAAGAHPT(-71.41)AAADS(-89.88)LHR	3	3	680	-0.19703	0	23636000	34812000	0	0	0	0	13851000	0
2429	1857	70637;70638;70639;70640;70641;70642;70643;70644;70645	gi|357144067	767	>gi|357144067|ref|XP_003573158.1| PREDICTED: probable cytosolic oligopeptidase A [Brachypodium distachyon]	1	81.6316	1	S	1.74392e-05	125.22	_GREPS(ph)PEALLR_	GREPS(1)PEALLR	GREPS(81.63)PEALLR	5	2	652.822	-0.66781	54296000	62638000	12974000	18545000	23489000	22087000	0	0	34982000
2432	1860	85898;85899;85900;85901;85902;85903;85904;85905;85906;85907;85908;85909;85910;85911;85912;85913;85914;85915;85916;85917;85918;85919;85920;85921;85922;85923;85924;85925;85926;85927;85928;85929;85930;85931;85932;85933;85934;85935;85936;85937;85938;85939;85940;85941;85942;85943;85944;85945;85946;85947;85948	gi|357144155	968	>gi|357144155|ref|XP_003573192.1| PREDICTED: myosin-4-like [Brachypodium distachyon]	1	70.0643	1	S	2.6982e-06	156.24	_IVETGLDS(ph)KLR_	IVETGLDS(1)KLR	IVET(-70.06)GLDS(70.06)KLR	8	2	655.839	0.16255	309140000	258050000	296640000	275080000	308100000	275370000	201960000	198260000	189940000
2434	1860	147517;147518;147519;147520;147521;147522;147523;147524;147525;147526;147527;147528;147529;147530;147531;147532;147533;147534;147535;147536;147537;147538;147539;147540;147541;147542;147543;147544;147545	gi|357144155	47	>gi|357144155|ref|XP_003573192.1| PREDICTED: myosin-4-like [Brachypodium distachyon]	1	46.8795	1	S	0.00353637	71.806	_S(ph)PFAGGGGGGRPLR_	S(1)PFAGGGGGGRPLR	S(46.88)PFAGGGGGGRPLR	1	2	683.325	-0.48342	56524000	77698000	0	46692000	130330000	72818000	60514000	34781000	84436000
2435	1863	13389;13390	gi|357144214	214	>gi|357144214|ref|XP_003573213.1| PREDICTED: malate dehydrogenase [NADP], chloroplastic [Brachypodium distachyon]	1	69.7857	1	S	0.00793293	69.786	_ALNAVAS(ph)R_	ALNAVAS(1)R	ALNAVAS(69.79)R	7	2	441.216	0.68433	0	0	0	0	0	0	16001000	0	18218000
2441	1872	73853;73854;73855;73856;73857;73858;73859;73860;73861;73862;73863;73864;73865;73866;73867	gi|357144310	14	>gi|357144310|ref|XP_003573246.1| PREDICTED: choline transporter-like protein 2 [Brachypodium distachyon]	1	87.9322	1	S	2.23097e-12	124.25	_HAS(ph)AAAAGAGGEK_	HAS(1)AAAAGAGGEK	HAS(87.93)AAAAGAGGEK	3	2	589.254	-0.39706	2822500	3373200	3452300	6683600	6214600	6168500	1322600	2040000	2498800
2444	1879	89573;89574;89575	gi|357144378	313	>gi|357144378|ref|XP_003573271.1| PREDICTED: proline-rich receptor-like protein kinase PERK2 [Brachypodium distachyon]	1	43.4542	1	S	0.00688254	59.513	_KIEILS(ph)EDEDVR_	KIEILS(1)EDEDVR	KIEILS(43.45)EDEDVR	6	2	763.361	1.366	0	0	0	280370000	0	285220000	0	0	0
2446	1880	49726;49727;49728;49729;49730;49731;49732;49733;49734;49735	gi|357144383	373	>gi|357144383|ref|XP_003573273.1| PREDICTED: TOM1-like protein 2 [Brachypodium distachyon]	1	48.8834	1	S	0.00192128	73.597	_EKS(ph)LDGGVNLPGHLR_	EKS(1)LDGGVNLPGHLR	EKS(48.88)LDGGVNLPGHLR	3	3	557.945	0.21319	0	0	49556000	33491000	33479000	49417000	0	25731000	36966000
2453	1883	22709;22710;22711;22712;22713;22714;22715;22716;22717;22718;22719;22720;22721;22722;22723;22724;22725;22726;22727;22728;22729;22730;22731;22732;22733;22734;22735;22736;22737;22738;22739;22740;22741;22742;22743;22744	gi|357144397	470	>gi|357144397|ref|XP_003573278.1| PREDICTED: bromodomain-containing protein 3 [Brachypodium distachyon]	1	123.218	1	S	4.42152e-45	228.38	_ATVEANDAPIQMES(ph)PGK_	ATVEANDAPIQMES(1)PGK	AT(-123.22)VEANDAPIQMES(123.22)PGK	14	2	919.406	-0.59583	432540000	234310000	389970000	432870000	486860000	519620000	463430000	441860000	474000000
2458	1885	75045;75046;75047;75048;75049;75050;75051;75052;75053;75054;75055;75056;75057;75058	gi|357144410	104	>gi|357144410|ref|XP_003573282.1| PREDICTED: putative methylesterase 14, chloroplastic [Brachypodium distachyon]	1	81.3732	1	S	0.000440399	81.373	_HGNLPDS(ph)VANAK_	HGNLPDS(1)VANAK	HGNLPDS(81.37)VANAK	7	2	651.796	0.033086	0	22963000	22369000	39587000	16795000	16560000	31090000	44839000	46814000
2464	1886	73327;73328;73329;73331;73332;73333;73334;73335;73336;73337;73338;73340;73342;73343;73344;73345;73346;73347;73348;73349;73350;73351;73352;73353	gi|357144424	693	>gi|357144424|ref|XP_003573287.1| PREDICTED: far upstream element-binding protein 2-like [Brachypodium distachyon]	1	108.134	1	S	1.21891e-10	112.44	_GVS(ph)PQPAAAGYGGQWTA_	GVS(1)PQPAAAGYGGQWTA	GVS(108.13)PQPAAAGY(-109.82)GGQWT(-108.13)A	3	2	849.37	0.33968	766630000	728570000	714950000	477170000	542900000	490020000	972420000	945860000	924370000
2465	1886	152236;152237;152238;152239;152240;152241;152242;152243;152244;152245;152246;152247;152248;152249;152250;152251;152252;152253;152254;152255;152256;152257;152258;152259;152260;152261;152262;152263	gi|357144424	237	>gi|357144424|ref|XP_003573287.1| PREDICTED: far upstream element-binding protein 2-like [Brachypodium distachyon]	1	110.14	1	S	3.15288e-36	179.41	_SVIAEAEAGGS(ph)PALIAK_	SVIAEAEAGGS(1)PALIAK	S(-110.14)VIAEAEAGGS(110.14)PALIAK	11	2	832.419	0.53459	654250000	735000000	774670000	811050000	814080000	798780000	374780000	351950000	340530000
2466	1889	45784;45785;45786;45787;45788;45789;45790;45791;45792;45793;45794;45795;45796;45797;45798;87779;87780;87781;87782;87783;87784;87785;87786;87787;87788;87789;87790;87791;87793;87794;87795;87796;87797;87798;87799;87800;87801;87802;87803;87804;87806;87807;87808;87809;87810;87811;87812;87813;87814;87815;87816;87817;87818;87819;87820;87821;87822;87823;87824;87825;87826;87827;87828;87829;87830;87831;878…	gi|357144469	100	>gi|357144469|ref|XP_003573303.1| PREDICTED: 60S acidic ribosomal protein P1 [Brachypodium distachyon]	1	84.2072	1	S	2.59101e-31	154.84	_KEEAKEES(ph)DDDMGFSLFD_	KEEAKEES(1)DDDMGFSLFD	KEEAKEES(84.21)DDDMGFS(-84.21)LFD	8	3	724.617	-0.080752	2708800000	4711100000	5314400000	9650700000	10044000000	10942000000	6869300000	8001200000	7521000000
2470	1895;1899	2914;2917;2919;2921;2923;2925;2927;2929;2931;2933;2935;2937;2939;2941;2943;2945;2947;2949	gi|357144509;gi|357144507;gi|357144527	205;205;205	>gi|357144509|ref|XP_003573318.1| PREDICTED: glyceraldehyde-3-phosphate dehydrogenase 1, cytosolic-like [Brachypodium distachyon];>gi|357144507|ref|XP_003573317.1| PREDICTED: glyceraldehyde-3-phosphate dehydrogenase 1, cytosolic [Brachypodium distachyon];>	1	77.9756	1	S	4.08327e-08	107.62	_AAS(ph)FNIIPSSTGAAK_	AAS(1)FNIIPSSTGAAK	AAS(77.98)FNIIPS(-77.98)S(-82.13)T(-85.76)GAAK	3	2	757.866	-0.21367	532260000	524890000	592900000	760290000	770070000	752220000	718460000	659300000	723320000
2473	1895;1899	106964;106965;106966;106967;106968;106969;106970;106971;106972;106973;106974;106975;106976;106977;106978;106979;106980;106981;106982;106983;106984;106985;106986;106987;106988;106989;106990;106991;106992;106993;106994;106995;106996;106997;106998;106999;107000;107001;107002;107003;107004;107005;107006;107007;107008;107009;107010;107011;107012	gi|357144509;gi|357144507;gi|357144527	234;234;234	>gi|357144509|ref|XP_003573318.1| PREDICTED: glyceraldehyde-3-phosphate dehydrogenase 1, cytosolic-like [Brachypodium distachyon];>gi|357144507|ref|XP_003573317.1| PREDICTED: glyceraldehyde-3-phosphate dehydrogenase 1, cytosolic [Brachypodium distachyon];>	1	78.2136	1	S	0.00255937	121.05	_LTGMS(ph)FR_	LTGMS(1)FR	LT(-78.21)GMS(78.21)FR	5	1	891.379	0.27088	1371500000	1372200000	1202400000	1247200000	1799700000	1575900000	1378900000	1489700000	1575100000
2483	1904	129197;129198;129199;129200;129201;129202;129203;129204;129205;129206;129207;129208;129209;129210;129211;129212;129213;129214;129215;129216;129217;129218;129219;129220;129221;129222;129223;129224;129225;129226;129227;129228;129229;129230;129231;129232;129233;129234;129235	gi|357144589;gi|721656009	530;435	>gi|357144589|ref|XP_003573346.1| PREDICTED: BTB/POZ domain-containing protein At1g30440-like isoform X1 [Brachypodium distachyon];>gi|721656009|ref|XP_010234279.1| PREDICTED: BTB/POZ domain-containing protein At1g30440-like isoform X2 [Brachypodium distac	1	98.4392	1	S	8.28326e-08	115.1	_QLGLPIS(ph)AEQHR_	QLGLPIS(1)AEQHR	QLGLPIS(98.44)AEQHR	7	2	714.853	-0.2362	127890000	108670000	91956000	168240000	198870000	186470000	142060000	130920000	143210000
2484	1906	61159;61160;61161;61162;61163;61164;61165;61166;61167;61168;61169;61170;61171;61172;61173;61174;61175;61176	gi|357144607;gi|721652039	873;790	>gi|357144607|ref|XP_003573352.1| PREDICTED: glutamate receptor 3.1 isoform X1 [Brachypodium distachyon];>gi|721652039|ref|XP_010233709.1| PREDICTED: glutamate receptor 3.1 isoform X2 [Brachypodium distachyon]	1	32.2849	1	S	2.29241e-08	128.71	_FIS(ph)FVDDKEPPK_	FIS(1)FVDDKEPPK	FIS(32.28)FVDDKEPPK	3	2	751.352	1.5724	35816000	30914000	41028000	63638000	59377000	40785000	5498800	18693000	16556000
2485	1907	9577;9578;9579;9580;9581;9582;9583;9584;9585;9586;9587;9588;9589;9590;9591;9592;9593;9594	gi|357144669	84	>gi|357144669|ref|XP_003573373.1| PREDICTED: uncharacterized protein LOC100834934 [Brachypodium distachyon]	1	100.528	1	S	1.60591e-26	185.99	_AGGYGS(ph)EGDDDKPHR_	AGGYGS(1)EGDDDKPHR	AGGY(-100.53)GS(100.53)EGDDDKPHR	6	2	820.82	-0.30672	65747000	73448000	53718000	133250000	157830000	215910000	156960000	179990000	189300000
2488	1909	139945	gi|357144699	10	>gi|357144699|ref|XP_003573384.1| PREDICTED: lactoylglutathione lyase [Brachypodium distachyon]	1	84.7176	1	S	0.00435078	84.718	_S(ph)AEAVLEWPK_	S(1)AEAVLEWPK	S(84.72)AEAVLEWPK	1	2	605.281	1.5005	0	0	0	0	0	0	0	0	0
2489	1910	10142;10143;10144;10145;10146;10147;10148;10149;10150;10151;10152;10153;10154;10155;10156;10157;10158;10159;10160;10161;10162;10163;10164;10165;10166;10167;10168;10169;10170;10171;10172;10173;10174;10175;10176;10177;10178;10179;10180;10181;10182;10183;10184;10185;10186;10187;10188;10189;10190;10191;10192;131691;131692;131693;131694;131695;131696;131697;131698;131699;131700;131701;131702;131703;13…	gi|357144704	229	>gi|357144704|ref|XP_003573386.1| PREDICTED: glycerate dehydrogenase [Brachypodium distachyon]	1	80.7463	1	S	0.000207719	116.63	_RAGS(ph)MEEVLR_	RAGS(1)MEEVLR	RAGS(80.75)MEEVLR	4	2	614.281	-0.64015	360570000	462870000	431470000	507400000	477280000	527630000	450040000	444790000	456210000
2490	1912	160858;160859	gi|357144774	24	>gi|357144774|ref|XP_003573409.1| PREDICTED: uncharacterized protein LOC100845511 [Brachypodium distachyon]	1	58.1235	1	S	0.0080189	58.123	_VGMAGGAAAAAAS(ph)GR_	VGMAGGAAAAAAS(1)GR	VGMAGGAAAAAAS(58.12)GR	13	2	649.29	-4.1055	0	0	0	0	47498000	0	0	0	0
2493	1914	118819;118820;118821;118822;118823	gi|357144795	358	>gi|357144795|ref|XP_003573416.1| PREDICTED: IST1-like protein [Brachypodium distachyon]	1	85.2818	1	S	1.57328e-94	228.55	_NDSIPLRPLS(ph)PPVKPTEQEIFTR_	NDSIPLRPLS(1)PPVKPTEQEIFTR	NDS(-85.28)IPLRPLS(85.28)PPVKPT(-88.74)EQEIFT(-129.21)R	10	3	905.469	0.304	0	113080000	47195000	47106000	67455000	59531000	0	0	0
2494	1917	15319;15320;15321;15322	gi|357144868	13	>gi|357144868|ref|XP_003573441.1| PREDICTED: probable polyamine transporter At1g31830 [Brachypodium distachyon]	1	35.1001	1	S	0.00225975	81.703	_ANS(ph)ACLPMEDR_	ANS(1)ACLPMEDR	ANS(35.1)ACLPMEDR	3	2	672.26	-3.3372	0	0	0	0	0	14860000	0	0	0
2501	1924	19475;19476;19477;19478;19479;19480;19481;19482;19483;19484;19485;19486;19487;19488;19489;19490;19491;19492	gi|357144967	3	>gi|357144967|ref|XP_003573476.1| PREDICTED: vesicle-associated protein 1-2-like [Brachypodium distachyon]	1	132.438	1	S	2.72843e-15	142.1	_(ac)AS(ph)PGPAPAGELLR_	AS(1)PGPAPAGELLR	AS(132.44)PGPAPAGELLR	2	2	679.329	0.011254	836460000	926520000	871920000	1180600000	1106600000	1139200000	1080100000	1043600000	1035200000
2502	1926	10019;10020;10021;10022;10023;10024;10025;10026;10027;10028;10029;10030;10031;10032;10033;10034;10035;10036;10037;10038;10039;10040;10041;10042;10043;10044;10045;10046;10047;10048;10049;10050;10051;10052;10053;10054;10055;10056;10057;10058;10059;10060;10061;10062;10063;10064;10065;10066;10067;10068;10069;10070;10071;125003;125004;125005;125006	gi|357144978	586	>gi|357144978|ref|XP_003573480.1| PREDICTED: protein NRT1/ PTR FAMILY 6.3-like [Brachypodium distachyon]	1	94.5693	1	S	1.79441e-08	112.34	_PGADGS(ph)VNDAEPCLH_	PGADGS(1)VNDAEPCLH	PGADGS(94.57)VNDAEPCLH	6	2	809.814	0.70068	183670000	192680000	282020000	184900000	263720000	261070000	283250000	244220000	183650000
2503	1927	142528;142529;142530;142531;142532;142534;142535;142536;142537;142538;142539;142540;142541;142542;142543	gi|357144984	167	>gi|357144984|ref|XP_003573482.1| PREDICTED: vesicle-associated protein 1-3-like [Brachypodium distachyon]	1	89.6919	1	S	1.43099e-05	139.32	_S(ph)FGETGKEK_	S(1)FGETGKEK	S(89.69)FGET(-89.69)GKEK	1	2	531.729	0.63693	0	0	224580	625280000	795220000	1076300000	1219400000	1407100000	955650000
2505	1928	4785;4786;4787;4788;4789;4790;4791;4792;4793;4794;4795;4796;4797;4798;4799;4800;4801;4802;86457;86458;86459;86460;86461;86462;86463;86464;86465;86466;86467;86468;86469;86470;86471;86472;86473;86474;86475;86476;86477;86478;86479;86480;86481;86482;86483;86484;86485;86486;86487;86488;86489;86490;86491	gi|357145005	148	>gi|357145005|ref|XP_003573489.1| PREDICTED: DNA topoisomerase 1-like [Brachypodium distachyon]	1	90.5901	1	S	2.07646e-26	179.69	_KADDS(ph)DDDHKPLSLK_	KADDS(1)DDDHKPLSLK	KADDS(90.59)DDDHKPLS(-90.59)LK	5	3	588.6	-0.20029	187180000	179960000	278350000	564730000	533880000	570910000	511530000	501660000	511470000
2507	1930	131315;131316;131317;131318;131319;131320;131321;131322;131323;131324;131325;131326;131327;131328;131329;131330;131331;131332;131333;131334;131335;131336;131337;131338;131339;131340;131341;131342;131343;131344;131345;131346;131347;131348;131349;131350;131351;131352;131353;131354;131355;131356;131357;131358;131359;131360;131361;131362	gi|357145086;gi|721656963;gi|721656969	511;511;511	>gi|357145086|ref|XP_003573519.1| PREDICTED: KH domain-containing protein At4g18375 [Brachypodium distachyon];>gi|721656963|ref|XP_010234444.1| PREDICTED: KH domain-containing protein At4g18375 [Brachypodium distachyon];>gi|721656969|ref|XP_010234445.1| PR	1	103.889	1	S	1.15618e-05	167.2	_QVS(ph)PLSYDQR_	QVS(1)PLSYDQR	QVS(103.89)PLS(-103.89)Y(-139.59)DQR	3	2	636.785	0.53968	242460000	350720000	354820000	507730000	500700000	454410000	380720000	316350000	294950000
2509	1936	23122;23123;23124;23125;23126;23127;23128;23129;23130;23131;23132;23133;23134;23135	gi|357145183	94	>gi|357145183|ref|XP_003573554.1| PREDICTED: glycine-rich protein 2-like [Brachypodium distachyon]	1	94.4787	1	S	1.06266e-57	149.44	_AVDVTGPDGSFVQGGGGGGGGGGGGFGS(ph)R_	AVDVTGPDGSFVQGGGGGGGGGGGGFGS(1)R	AVDVT(-114.54)GPDGS(-94.48)FVQGGGGGGGGGGGGFGS(94.48)R	28	2	1252.04	-0.017262	224710000	209860000	249460000	185970000	142510000	199760000	0	28685000	32537000
2510	1936	67077;67078;67079;67080;67081;67082;67083;67084;67085	gi|357145183	114	>gi|357145183|ref|XP_003573554.1| PREDICTED: glycine-rich protein 2-like [Brachypodium distachyon]	1	83.6559	1	S	3.32272e-20	128.05	_GGDGS(ph)GGYGGGWGGGGGAR_	GGDGS(1)GGYGGGWGGGGGAR	GGDGS(83.66)GGY(-83.66)GGGWGGGGGAR	5	2	809.805	-1.0298	43296000	56256000	61149000	39746000	44362000	35851000	59493000	51313000	58019000
2519	1938;2794;3498	112033;112034;112035;112036;112037;112038;112039;112040;112041;112042;112043;112044;112045;112046;112047;112048;112049	gi|357145247;gi|721657214;gi|357165810;gi|721694380;gi|721657237	59;59;59;59;59	>gi|357145247|ref|XP_003573576.1| PREDICTED: uncharacterized membrane protein At1g16860-like [Brachypodium distachyon];>gi|721657214|ref|XP_010234495.1| PREDICTED: uncharacterized membrane protein At1g16860-like [Brachypodium distachyon];>gi|357165810|ref|	1	93.9595	1	S	0.000805387	93.959	_MFDLHAEKS(ph)R_	MFDLHAEKS(1)R	MFDLHAEKS(93.96)R	9	3	438.528	-0.037823	79258000	58487000	88576000	96024000	81859000	91462000	85247000	87101000	82944000
2522	1938	143792;143793;143794;143795;143796;143797;143798;143799;143800;143801;143802;143803;143804;143805	gi|357145247;gi|721657214	62;62	>gi|357145247|ref|XP_003573576.1| PREDICTED: uncharacterized membrane protein At1g16860-like [Brachypodium distachyon];>gi|721657214|ref|XP_010234495.1| PREDICTED: uncharacterized membrane protein At1g16860-like [Brachypodium distachyon]	1	79.6538	1	S	0.000573383	90.412	_S(ph)GPLGNQSSR_	S(1)GPLGNQSSR	S(79.65)GPLGNQS(-79.65)S(-82.04)R	1	2	541.735	-0.49831	9769500	7206100	0	39208000	36278000	32207000	33733000	49611000	46647000
2523	1939	160;161;162;163;164;165;166;167;168	gi|357145291	9	>gi|357145291|ref|XP_003573591.1| PREDICTED: putative glucose-6-phosphate 1-epimerase [Brachypodium distachyon]	1	117.993	1	S	6.25613e-54	155.93	_(ac)AAAAAPQS(ph)PQQQQQQQPSPLVER_	AAAAAPQS(1)PQQQQQQQPSPLVER	AAAAAPQS(117.99)PQQQQQQQPS(-117.99)PLVER	8	3	860.745	-0.38121	223980000	216780000	217310000	258970000	262930000	259390000	106450000	111210000	109750000
2526	1942	103570;103571;103572;103573;103574;103575;103576;103577;103578	gi|357145315	544	>gi|357145315|ref|XP_003573600.1| PREDICTED: uncharacterized protein LOC100825733 [Brachypodium distachyon]	1	70.8412	1	S	1.01345e-13	154.51	_LPVDPTLLNVS(ph)PK_	LPVDPTLLNVS(1)PK	LPVDPT(-70.84)LLNVS(70.84)PK	11	2	736.892	1.7001	17749000	17691000	19339000	28396000	29780000	27333000	10290000	10712000	10919000
2527	1943	145302;145303;145304;145305;145306;145307;145308;145309;145310;145311	gi|357145321	200	>gi|357145321|ref|XP_003573602.1| PREDICTED: uncharacterized protein LOC100826256 [Brachypodium distachyon]	1	117.86	1	S	8.16636e-05	126.76	_S(ph)LAEQLNAHK_	S(1)LAEQLNAHK	S(117.86)LAEQLNAHK	1	2	595.782	-0.50196	5716800	30057000	23545000	24103000	26562000	23920000	19782000	28856000	24476000
2532	1952	43236;43237;43238;43239;43240;43241;43242;43243;43244;43245;43246;43247;43248;43249;43250;43251;43252;43253;43254;43255;43256;43257;43258;43259;43260;43261;43262;43263;43264;43265;43266;43267;43268;43269;43270;43271;43272;43273;43274;43275;43276;43277;43278;43279;43280;132843;132844;132845;132846;132847;132848;132849;132850;132851;132852;132853;132854;132855;132856;132857;132858;132859;132860;132…	gi|357145457;gi|721652220	260;219	>gi|357145457|ref|XP_003573649.1| PREDICTED: serine/arginine-rich splicing factor RS41-like isoform X2 [Brachypodium distachyon];>gi|721652220|ref|XP_010233740.1| PREDICTED: serine/arginine-rich splicing factor RS41-like isoform X1 [Brachypodium distachyon	1	89.8386	1	S	1.38538e-06	157.74	_REAS(ph)PGYDRPR_	REAS(1)PGYDRPR	REAS(89.84)PGY(-89.84)DRPR	4	3	461.877	-0.10103	2242900000	2414900000	2107400000	3397900000	4126100000	2883900000	2792100000	3109300000	2710900000
2533	1952	53982;53983;53984;53985;53986;53987;53988;53989;53990;53991;53992;53993	gi|357145457;gi|721652220	219;178	>gi|357145457|ref|XP_003573649.1| PREDICTED: serine/arginine-rich splicing factor RS41-like isoform X2 [Brachypodium distachyon];>gi|721652220|ref|XP_010233740.1| PREDICTED: serine/arginine-rich splicing factor RS41-like isoform X1 [Brachypodium distachyon	1	89.5128	1	S	6.9479e-06	169.82	_ERGS(ph)PDYGK_	ERGS(1)PDYGK	ERGS(89.51)PDY(-89.51)GK	4	2	544.724	0.26034	4783700	4242700	4165200	12652000	13223000	17847000	49126000	92087000	54852000
2534	1952	54002;54003;54004;54005;54006;54007;54008;54009;54010;54011;54012;54013;54014;54015;54016;54017;54018;54019;54020;54021;54022;54023;54024;54025;54026;54027;54028;54029;54030;54031;54032;54033;54034;54035;54036;54037;54038;54039;54040;54041;54042;54043;54044;54045	gi|357145457;gi|721652220	208;167	>gi|357145457|ref|XP_003573649.1| PREDICTED: serine/arginine-rich splicing factor RS41-like isoform X2 [Brachypodium distachyon];>gi|721652220|ref|XP_010233740.1| PREDICTED: serine/arginine-rich splicing factor RS41-like isoform X1 [Brachypodium distachyon	1	87.8807	1	S	5.5498e-05	160.52	_ERGS(ph)PDYGR_	ERGS(1)PDYGR	ERGS(87.88)PDY(-87.88)GR	4	2	558.727	0.68952	188750000	192770000	227420000	587970000	606810000	522720000	933350000	1272400000	1009500000
2536	1952	71425;71426;71427;71428;71429;71430;71431;71432;71433;71434;71435;71436	gi|357145457;gi|721652220	230;189	>gi|357145457|ref|XP_003573649.1| PREDICTED: serine/arginine-rich splicing factor RS41-like isoform X2 [Brachypodium distachyon];>gi|721652220|ref|XP_010233740.1| PREDICTED: serine/arginine-rich splicing factor RS41-like isoform X1 [Brachypodium distachyon	1	70.7263	1	S	0.00970698	95.358	_GS(ph)PDYVR_	GS(1)PDYVR	GS(70.73)PDY(-70.73)VR	2	2	437.179	0.50968	35614000	38328000	40683000	54170000	49608000	59537000	202550000	205230000	209760000
2541	1957	35414;35415;35416;35417;35418;35419;35420;35421;35422;35423;35424;35425;35426;35427;35428;35429;35430;35431;35432;35433;35434;35435;35436;35437;35438;35439;35440;35441	gi|357145548	722	>gi|357145548|ref|XP_003573681.1| PREDICTED: probable sucrose-phosphate synthase 4 [Brachypodium distachyon]	1	82.8505	1	S	9.39003e-06	142.83	_DLHDIS(ph)LNLK_	DLHDIS(1)LNLK	DLHDIS(82.85)LNLK	6	2	624.305	0.9009	78932000	56976000	101370000	125840000	178710000	112850000	81179000	65714000	76891000
2546	1958	2720;2721;2722;2723;2724;2725;2726;2727;2728;2729;2730;2731;2732;2733;2734;2735;2736;2737;2738;2739;2740;2741;2742;2743;2744;2745;2746;2747;2748;2749;2750;2751;2752;2753;2754;2755;2756;2757;2758;131450;131451;131452;131453;131454;131455;131456;131457;131458;131459;131460;131461;131462;131463;131464;131465;131466;131467;131468;131469;131470;131471;131472;131473;131474;131475;131476;131477;131478;1…	gi|357145569	209	>gi|357145569|ref|XP_003573688.1| PREDICTED: protein RER1A-like [Brachypodium distachyon]	1	68.4224	1	S	1.41406e-08	126.48	_AAS(ph)ADDLTLPKD_	AAS(1)ADDLTLPKD	AAS(68.42)ADDLT(-68.42)LPKD	3	2	648.79	0.51545	721560000	705900000	782460000	1043100000	1123300000	1107500000	787470000	816940000	809110000
2547	1959	144604;144605;144606;144607;144608;144609;144610;144611;144612;144613;144614;144615;144616;144617;144618;144619;144620;144621;144622;144623;144624;144625;144626;144627;144628;144629;144630;144631;144632;144633;144634;144635;144636;144637;144638	gi|357145574	254	>gi|357145574|ref|XP_003573690.1| PREDICTED: exocyst complex component SEC8 [Brachypodium distachyon]	1	48.2865	1	S	2.39671e-43	160.92	_S(ph)IKGENHFGGPAIADGIPK_	S(1)IKGENHFGGPAIADGIPK	S(48.29)IKGENHFGGPAIADGIPK	1	3	663.326	-0.33288	346780000	530970000	640350000	933750000	969080000	799270000	445080000	476920000	428480000
2549	1960	52537;52538;52539;52540;52541;52542;52543;52544;52545;52546;52547;52548;52549;52550;52551;52552;52553;52554;52555;52556;52557;52558;52559;52560;52561;52562;52563;52564	gi|357145576	217	>gi|357145576|ref|XP_003573691.1| PREDICTED: polyadenylate-binding protein 2-like [Brachypodium distachyon]	1	68.5357	1	S	0.00213821	103.08	_ENVFGS(ph)PK_	ENVFGS(1)PK	ENVFGS(68.54)PK	6	2	479.208	0.47766	272530000	239570000	309240000	276690000	305330000	284730000	286740000	234950000	249640000
2550	1960	69762;69763;69764;69765;69766;69767;69768;69769;69770;69771	gi|357145576	535	>gi|357145576|ref|XP_003573691.1| PREDICTED: polyadenylate-binding protein 2-like [Brachypodium distachyon]	1	42.0009	1	S	0.00777922	77.662	_GM(ox)PDS(ph)PFR_	GMPDS(1)PFR	GMPDS(42)PFR	5	2	501.691	-0.43514	0	11840000	0	0	0	0	27342000	55997000	51914000
2555	1968	32718;32719;32720;32721;32722;32723;32724;32725;32726;32727;32728;32729;32730;32731;32732;32733;32734;32735;32736;32737;32738;32739;32740;32741;32742;32743;32744;32745;32746;32747;32748;32749;32750;32751;32752;32753;32754;32755;32756;32757;32758;32759;32760;32761;32762;32763;32764;32765;32766;32767;32768;32769;32770;32771;32772;53631;53632;53633;53634;53635;53636;53637;53638;53639;53640;53641;536…	gi|357145731	375	>gi|357145731|ref|XP_003573746.1| PREDICTED: U1 small nuclear ribonucleoprotein 70 kDa-like [Brachypodium distachyon]	1	105.46	1	S	5.34955e-63	217.68	_ERDHERPS(ph)HER_	ERDHERPS(1)HER	ERDHERPS(105.46)HER	8	3	509.886	0.90777	749130000	678950000	1371000000	690520000	2148800000	2876100000	994540000	2230500000	1437900000
2558	1968	54214;54215;54216;54217;54218;54219;54220;54221;54222;54223;54224;54225;54226;54227;54228;54229;54230;54231;54232;54233;54234;54235;54236;54237;54238;54239;54240;54241;54242;54243;54244;54245;54246;54247;54248;54249;54250;54251;54252;54253;54254;54255;54256;54257;54258;54259;54260;54261;54262;54263;54264;54265;54266;54267;54268;54269;54270;54271;54272;54273;54274;54275;54276;54277;54278;54279;542…	gi|357145731	381	>gi|357145731|ref|XP_003573746.1| PREDICTED: U1 small nuclear ribonucleoprotein 70 kDa-like [Brachypodium distachyon]	1	39.917	1	S	7.16965e-07	170.89	_ERS(ph)HLHER_	ERS(1)HLHER	ERS(39.92)HLHER	3	3	381.84	-0.35785	546080000	478860000	1064600000	1847000000	1512700000	1703600000	2174400000	1591500000	665150000
2564	1975	35166;35167;35168;35169;35170;35171;35172;35173;35174;35175;35176;35177;35178;35179;35180;35181;35182;35183;35184;35185;35186;35187;35188;35189;35190;35191;35192;35193;35194;35195;35196;35197;35198;35199;35200;35201;35202	gi|357145818	92	>gi|357145818|ref|XP_003573777.1| PREDICTED: keratin, type II cytoskeletal 1 [Brachypodium distachyon]	1	95.2645	1	S	5.09111e-10	141.46	_DLFVAS(ph)PEAGRR_	DLFVAS(1)PEAGRR	DLFVAS(95.26)PEAGRR	6	2	699.332	0.16373	76102000	86982000	90167000	165520000	200750000	203460000	218680000	247740000	252930000
2566	1976	123118;123122;123125;123130;123131;123132;123135;123136;123139;123141;123146;123148;123153;123154;123158;123160;123162;123166;123167;123169;123170;123172;123173;123174;123176;123180;123183;123185;123186;123187;123189;123192;123194;123196;123201;123203;123205;123210;123211;123212;123213	gi|357145826;gi|721658169	306;306	>gi|357145826|ref|XP_003573780.1| PREDICTED: lipid phosphate phosphatase 2-like [Brachypodium distachyon];>gi|721658169|ref|XP_010234623.1| PREDICTED: lipid phosphate phosphatase 2-like [Brachypodium distachyon]	1	66.8282	1	S	4.38806e-13	134.76	_NTSPMLDAMES(ph)GR_	NTSPMLDAMES(1)GR	NT(-83.29)S(-66.83)PMLDAMES(66.83)GR	11	2	744.797	-0.026603	151700000	164610000	132570000	220690000	251720000	240540000	137790000	149810000	166380000
2572	1981	135276	gi|357145882;gi|721658247;gi|721658250;gi|721658253;gi|721658257	360;360;360;360;360	>gi|357145882|ref|XP_003573800.1| PREDICTED: phosphatidylinositol/phosphatidylcholine transfer protein SFH13-like isoform X1 [Brachypodium distachyon];>gi|721658247|ref|XP_010234634.1| PREDICTED: phosphatidylinositol/phosphatidylcholine transfer protein SF	1	101.712	1	S	0.00430834	101.71	_RLS(ph)EIEQR_	RLS(1)EIEQR	RLS(101.71)EIEQR	3	2	555.769	-0.70373	0	0	0	0	0	0	0	0	0
2574	1983	10916;10917;10918;10919;10920;10921;10922;10923;10924;10925;10926;10927;10928;10929;10930;10931;10932;10933;10934;10935;10936;10937;10938;10939;10940;10941;10942;10943;10944;10945;10946;10947;10948;10949;10950;10951;10952;10953;10954;10955;10956;10957;10958;10959;10960;10961;10962;10963;10964;10965;10966;10967;10968;10969;10970	gi|357145893;gi|721658288	426;424	>gi|357145893|ref|XP_003573804.1| PREDICTED: uncharacterized protein LOC100836980 isoform X1 [Brachypodium distachyon];>gi|721658288|ref|XP_010234644.1| PREDICTED: uncharacterized protein LOC100836980 isoform X2 [Brachypodium distachyon]	1	80.5221	1	S	7.7419e-08	200.82	_AHS(ph)LEHNHGWR_	AHS(1)LEHNHGWR	AHS(80.52)LEHNHGWR	3	2	712.304	-0.74295	262130000	316680000	281250000	292210000	386070000	418610000	219080000	241990000	203170000
2580	1983	93954;93955;93956;93957;93958;93959;93960;93961;93962;93963;93964;93965;93966;93967;93968;93969;93970;93971	gi|357145893;gi|721658288	416;414	>gi|357145893|ref|XP_003573804.1| PREDICTED: uncharacterized protein LOC100836980 isoform X1 [Brachypodium distachyon];>gi|721658288|ref|XP_010234644.1| PREDICTED: uncharacterized protein LOC100836980 isoform X2 [Brachypodium distachyon]	1	91.207	1	S	1.17609e-08	130.47	_LAEAS(ph)DGEIDER_	LAEAS(1)DGEIDER	LAEAS(91.21)DGEIDER	5	2	692.785	0.64217	480590000	518280000	573600000	730980000	699970000	746620000	651190000	679790000	682420000
2584	1987	97381;97382;97383	gi|357145960	360	>gi|357145960|ref|XP_003573828.1| PREDICTED: 3-isopropylmalate dehydratase large subunit [Brachypodium distachyon]	1	61.6483	1	S	0.0127451	61.648	_LEPVVAKPHS(ph)PDNR_	LEPVVAKPHS(1)PDNR	LEPVVAKPHS(61.65)PDNR	10	2	819.904	0.29172	0	0	0	0	10076000	10338000	0	0	8853700
2589	1989	41516;41517;41518;41519;41520;41521;41522;41523;41524;41525	gi|357145979	529	>gi|357145979|ref|XP_003573835.1| PREDICTED: receptor-like serine/threonine-protein kinase At2g45590 [Brachypodium distachyon]	1	42.8094	1	S	0.0068782	65.179	_DWAS(ph)GEFVPK_	DWAS(1)GEFVPK	DWAS(42.81)GEFVPK	4	2	608.258	-0.44997	2853300	13803000	0	15125000	0	16958000	10935000	8662100	11978000
2594	1992	19901;19902;19903;19904;19905;19906;19907;19908;19909;19910;19911;19912;19913;19914;19915;19916;19917;19918;19919;19920;19921;19922;19923;19924;19925;19926;19927	gi|357146021	236	>gi|357146021|ref|XP_003573849.1| PREDICTED: tobamovirus multiplication protein 2A-like [Brachypodium distachyon]	1	76.641	1	S	3.31702e-05	143.76	_AS(ph)RNDAWSQR_	AS(1)RNDAWSQR	AS(76.64)RNDAWS(-76.64)QR	2	2	635.77	0.32911	452590000	521000000	459770000	1151900000	884860000	1006000000	548210000	497710000	517030000
2601	1997	3416;3417;3418;3419;3420;3421;3422;3423;3424;3425;3426;3427;3428;3429;3430;3431;3432;3433;3434;3435;3436;3437;3438;3439;3440;3441;3442;3443;3444;3445;3446;3447;3448;3449;3450;3451;3452;3453	gi|721652288;gi|357146083	29;29	>gi|721652288|ref|XP_010233748.1| PREDICTED: calcium-dependent protein kinase 16-like isoform X1 [Brachypodium distachyon];>gi|357146083|ref|XP_003573870.1| PREDICTED: calcium-dependent protein kinase 16-like isoform X2 [Brachypodium distachyon]	1	43.8882	1;2	S	4.87138e-36	178.77	_AAS(ph)PEKGS(ph)GGGAEGVAR_	AAS(1)PEKGS(1)GGGAEGVAR	AAS(43.89)PEKGS(43.89)GGGAEGVAR	3	2	830.84	-2.8868	306320000	294170000	387560000	433050000	522010000	534340000	331190000	393020000	313960000
2602	1997	85019;85020;85021;85022;85023;85024;85025;85026;85027	gi|721652288;gi|357146083	494;492	>gi|721652288|ref|XP_010233748.1| PREDICTED: calcium-dependent protein kinase 16-like isoform X1 [Brachypodium distachyon];>gi|357146083|ref|XP_003573870.1| PREDICTED: calcium-dependent protein kinase 16-like isoform X2 [Brachypodium distachyon]	1	69.0956	1	S	1.28333e-09	117.89	_ISLS(ph)EFR_	ISLS(1)EFR	IS(-69.1)LS(69.1)EFR	4	2	466.218	-0.62851	0	8660800	0	13261000	11729000	11589000	6752500	5991800	7585400
2604	2001	166943;166944;166945;166946;166947;166948;166949;166950;166951;166952;166953;166954;166955;166956;166957;166958;166959;166960;166961;166962;166963;166964;166965;166966	gi|357146134	105	>gi|357146134|ref|XP_003573887.1| PREDICTED: alpha-L-fucosidase 2-like [Brachypodium distachyon]	1	89.0795	1	S	0.0063497	112.71	_VRS(ph)LVGK_	VRS(1)LVGK	VRS(89.08)LVGK	3	2	419.731	0.58725	61182000	69941000	56382000	72002000	73463000	70034000	56809000	51141000	58056000
2609	2003	18993;18994;18995;18996;18997;18998;18999;19000;19001;19002;19003	gi|357146180	58	>gi|357146180|ref|XP_003573902.1| PREDICTED: uncharacterized protein LOC100843481 [Brachypodium distachyon]	1	158.173	1	S	2.75397e-27	195.6	_AS(ph)LGGDDDLLAQQQK_	AS(1)LGGDDDLLAQQQK	AS(158.17)LGGDDDLLAQQQK	2	2	819.872	1.0845	94573000	80250000	109180000	127430000	111430000	109990000	108680000	91744000	113920000
2610	2004	47924;47925;47926;47927;47929;47931;47933;47934	gi|357146204	104	>gi|357146204|ref|XP_003573910.1| PREDICTED: ribulose bisphosphate carboxylase small chain PW9, chloroplastic-like [Brachypodium distachyon]	1	81.8108	1	S	1.3275e-08	129.01	_EHGNS(ph)PGYYDGR_	EHGNS(1)PGYYDGR	EHGNS(81.81)PGY(-81.81)Y(-88.94)DGR	5	2	716.27	0.31414	0	22555000	21801000	43495000	57470000	40966000	32702000	48759000	47250000
2611	2005	98461;98462;98463;98464;98465;98466;98467;98468;98469;98470;98471;98472;98473;98474;98475;98476;98477;98478;98479;98480;98481;98482;98483;98484;98485;98486;98487;98488;98489;98490;98491;98492;98493;98494;98495;98496;98497;98498;98499;98500;98501;98502;98503;98504;98505;98506;98507;98508;98509;98510;98511	gi|357146212	46	>gi|357146212|ref|XP_003573913.1| PREDICTED: phospholipid-transporting ATPase 3 [Brachypodium distachyon]	1	96.6043	1	S	8.73692e-06	135.1	_LGGGGGS(ph)LRR_	LGGGGGS(1)LRR	LGGGGGS(96.6)LRR	7	2	505.251	0.3422	860650000	836640000	1037600000	1811000000	1875600000	1734800000	1072800000	1193400000	1189600000
2612	2007	103891;103892;103893;103894;103895;103896	gi|357146234	68	>gi|357146234|ref|XP_003573920.1| PREDICTED: uncharacterized protein LOC100823282 [Brachypodium distachyon]	1	40.5891	1	S	0.0126134	72.848	_LQHLNS(ph)VR_	LQHLNS(1)VR	LQHLNS(40.59)VR	6	2	523.761	0.62609	0	25778000	29137000	9823400	0	15432000	0	0	15651000
2616	2014	152264	gi|357146435;gi|721659192;gi|721659195	337;337;337	>gi|357146435|ref|XP_003573991.1| PREDICTED: putative transporter arsB [Brachypodium distachyon];>gi|721659192|ref|XP_010234784.1| PREDICTED: putative transporter arsB [Brachypodium distachyon];>gi|721659195|ref|XP_010234785.1| PREDICTED: putative transpor	1	75.6704	1	S	5.688e-12	84.404	_S(ph)VIIEDAPELELADSDKEKPEEAAR_	S(1)VIIEDAPELELADSDKEKPEEAAR	S(75.67)VIIEDAPELELADS(-75.67)DKEKPEEAAR	1	3	945.45	1.4961	0	0	0	0	20378000	0	0	0	0
2619	2016	78998;78999;79000;79001;79002;79003;79004;79005;79006;79007;79008;79009;79010;79011;79012;79013;79014	gi|357146461;gi|721659246	18;18	>gi|357146461|ref|XP_003574000.1| PREDICTED: splicing factor 3B subunit 4 [Brachypodium distachyon];>gi|721659246|ref|XP_010234791.1| PREDICTED: splicing factor 3B subunit 4 [Brachypodium distachyon]	1	102.601	1	S	3.89758e-20	132.76	_IAPGVGANLLGQHS(ph)AER_	IAPGVGANLLGQHS(1)AER	IAPGVGANLLGQHS(102.6)AER	14	2	885.438	-0.42801	50324000	31917000	70639000	89247000	74810000	67528000	59530000	31855000	47742000
2620	2016	100914;100915;100916;100917;100918;100919	gi|357146461;gi|721659246	214;214	>gi|357146461|ref|XP_003574000.1| PREDICTED: splicing factor 3B subunit 4 [Brachypodium distachyon];>gi|721659246|ref|XP_010234791.1| PREDICTED: splicing factor 3B subunit 4 [Brachypodium distachyon]	1	47.0374	1	S	0.00181033	78.814	_LLAANNPGS(ph)QK_	LLAANNPGS(1)QK	LLAANNPGS(47.04)QK	9	2	596.79	0.44448	0	0	0	37362000	39889000	40255000	35479000	37857000	39749000
2622	2022	51594;51595;51596;51597;51598;51599;51600;51601;51602	gi|357146541	145	>gi|357146541|ref|XP_003574029.1| PREDICTED: cellulose synthase A catalytic subunit 7 [UDP-forming] [Brachypodium distachyon]	1	48.5269	1	S	0.00359396	76.588	_EMEGS(ph)MEWKDR_	EMEGS(1)MEWKDR	EMEGS(48.53)MEWKDR	5	2	739.278	2.7555	0	4923000	0	18162000	0	13105000	15773000	14242000	12252000
2625	2025	167088;167089;167090;167091;167092;167093;167094;167095;167096;167097;167098;167099;167100;167101;167102;167103;167104;167105;167106;167107;167108;167109;167110;167111;167112;167113;167114;167115;167116;167117;167118;167119;167120;167121;167122;167123;167124;167125;167126;167127;167128;167129;167130;167131;167132;167133;167134;167135;167136;167137	gi|357146572	128	>gi|357146572|ref|XP_003574040.1| PREDICTED: U4/U6 small nuclear ribonucleoprotein Prp3 [Brachypodium distachyon]	1	85.7948	1	S	2.84974e-20	142.94	_VS(ph)ADPPPPPPSR_	VS(1)ADPPPPPPSR	VS(85.79)ADPPPPPPS(-85.79)R	2	2	648.803	-1.5954	1981100000	1875100000	1722100000	2182900000	2250000000	2623000000	1632100000	1728900000	1667100000
2626	2027	11432;11434;11435;11436;11437;11438;11439;11440;11441;11442;11443;11444;11445;11446;11447;11448;11449;11451;11452;11453;11454;11455;11456;11457;11458;11459;11460;11461;11462	gi|357146604	939	>gi|357146604|ref|XP_003574050.1| PREDICTED: non-lysosomal glucosylceramidase-like [Brachypodium distachyon]	1	70.3831	1	S	1.38684e-05	144.65	_AIS(ph)EISIR_	AIS(1)EISIR	AIS(70.38)EIS(-70.38)IR	3	2	484.744	-0.95033	139710000	132240000	157170000	196630000	187060000	154800000	113670000	125570000	121140000
2627	2027	81783;81784;81785;81786;81787;81788;81789;81790;81791;81792;81793;81794;81795;81796;81797;81798;81799	gi|357146604	931	>gi|357146604|ref|XP_003574050.1| PREDICTED: non-lysosomal glucosylceramidase-like [Brachypodium distachyon]	1	103.213	1	S	0.000550372	103.21	_IHVS(ph)PQAAR_	IHVS(1)PQAAR	IHVS(103.21)PQAAR	4	2	529.761	-0.59578	82516000	73736000	71272000	278030000	217100000	215120000	148430000	136760000	152720000
2640	2035	146755;146756;146757;146758;146759;146760;146761;146762;146763;146764;146765;146766;146767;146768;146769;146770;146771;146772;146773;146774;146775;146776;146777;146778;146779;146780;146781;146782;146783;146784;146785;146786;146787;146788;146789;146790;146791;146792;146793;146794	gi|357146741	29	>gi|357146741|ref|XP_003574095.1| PREDICTED: myosin-1-like [Brachypodium distachyon]	1	91.6586	1	S	0.00809044	99.442	_S(ph)MPLDYR_	S(1)MPLDYR	S(91.66)MPLDY(-91.66)R	1	2	481.196	0.18841	176200000	145840000	168300000	230290000	183160000	214120000	169780000	170260000	163810000
2651	2047	139970;139971;139972;139974;139975;139976;139977;139978;139980;139982;139983;139984;139985;139986;139987	gi|357146946	181	>gi|357146946|ref|XP_003574167.1| PREDICTED: vesicle-associated protein 1-2-like [Brachypodium distachyon]	1	90.0186	1;2	S	4.49967e-40	203.27	_SAELGTEVGS(ph)PR_	SAELGTEVGS(1)PR	S(-178.23)AELGT(-90.02)EVGS(90.02)PR	10	2	641.787	-0.90776	5782900	0	0	242930000	342290000	25322000	253440000	291660000	259740000
2654	2049	53461;53462;53463;53464;53465;53466;53467;53468;53469;53470;53471;53472;53473;53474;53475;53476;53477;53478;53479;53480;53481;53482;53483;53484;53485;53486;53487;53488;53489;53490;53491;53492;53493	gi|357146958	259	>gi|357146958|ref|XP_003574171.1| PREDICTED: U1 small nuclear ribonucleoprotein 70 kDa-like [Brachypodium distachyon]	1	112.299	1	S	5.38463e-26	179.1	_EQQNAAGRPRS(ph)EEPR_	EQQNAAGRPRS(1)EEPR	EQQNAAGRPRS(112.3)EEPR	11	2	902.908	-0.77634	236840000	223530000	168840000	615650000	660940000	410180000	639230000	1018600000	535470000
2668	2056	125608;125609;125610;125611;125612;125613;125614;125615;125616;125617;125618;125619;125620;125621;125622;125623;125624	gi|357147003;gi|721660035;gi|721660038;gi|721660041	8;8;8;8	>gi|357147003|ref|XP_003574187.1| PREDICTED: probable methyltransferase PMT17 isoform X2 [Brachypodium distachyon];>gi|721660035|ref|XP_010234900.1| PREDICTED: probable methyltransferase PMT17 isoform X2 [Brachypodium distachyon];>gi|721660038|ref|XP_01023	1	121.73	1	S	0.000601014	166.04	_PKDYPAS(ph)PK_	PKDYPAS(1)PK	PKDY(-121.73)PAS(121.73)PK	7	2	541.75	0.32622	53702000	58645000	56102000	0	97221000	65410000	47126000	50608000	87554000
2675	2059	147718;147719;147720;147721;147722;147723;147724;147725;147726;147727;147728;147729;147730;147731;147732;147733	gi|357147050	589	>gi|357147050|ref|XP_003574203.1| PREDICTED: STE20/SPS1-related proline-alanine-rich protein kinase-like [Brachypodium distachyon]	1	48.9809	1	S	0.00999389	75.197	_S(ph)PHGIQLR_	S(1)PHGIQLR	S(48.98)PHGIQLR	1	2	494.242	-0.61936	40326000	58644000	34127000	27917000	35136000	26495000	36463000	41086000	36929000
2682	2063	147367;147368;147369;147370;147371;147372;147373;147374;147375;147376;147377;147378;147379;147380;147381;147382;147383;147384;147385;147386;147387;147388;147389;147390;147391;147392;147393;147394;147395;147396;147397;147398;147399;147400;147401	gi|357147169;gi|721660282;gi|721660284	405;405;288	>gi|357147169|ref|XP_003574244.1| PREDICTED: U2 snRNP-associated SURP motif-containing protein-like isoform X1 [Brachypodium distachyon];>gi|721660282|ref|XP_010234939.1| PREDICTED: U2 snRNP-associated SURP motif-containing protein-like isoform X1 [Brachyp	1	100.15	1	S	2.61916e-53	183.7	_S(ph)PDHEKESTFAAGR_	S(1)PDHEKESTFAAGR	S(100.15)PDHEKES(-100.15)T(-105)FAAGR	1	2	806.344	-0.4061	210400000	367820000	402620000	561590000	307790000	628570000	494840000	573980000	590630000
2683	2063	171283;171284;171285;171286;171287;171288;171289;171290;171291;171292;171293;171294;171295;171296;171297;171298;171299;171300;171301;171302;171303;171304;171305;171306;171307;171308;171309;171310;171311;171312;171313;171314;171315	gi|357147169;gi|721660282;gi|721660284	752;752;635	>gi|357147169|ref|XP_003574244.1| PREDICTED: U2 snRNP-associated SURP motif-containing protein-like isoform X1 [Brachypodium distachyon];>gi|721660282|ref|XP_010234939.1| PREDICTED: U2 snRNP-associated SURP motif-containing protein-like isoform X1 [Brachyp	1	122.159	1	S	5.60202e-54	265.08	_WNRDDDVS(ph)DDENRK_	WNRDDDVS(1)DDENRK	WNRDDDVS(122.16)DDENRK	8	3	615.246	0.088373	121350000	150220000	140700000	469230000	352940000	383370000	284380000	262320000	300470000
2684	2067	90214;90215;90216;90217;90218;90219;90220;90221;90222;90223;90224;90225;90226;90227;90228	gi|357147213;gi|721660361	437;437	>gi|357147213|ref|XP_003574264.1| PREDICTED: uncharacterized protein LOC100825529 isoform X1 [Brachypodium distachyon];>gi|721660361|ref|XP_010234949.1| PREDICTED: uncharacterized protein LOC100825529 isoform X2 [Brachypodium distachyon]	1	92.5631	1	S	0.000169312	92.563	_KLELVADDDKNGS(ph)R_	KLELVADDDKNGS(1)R	KLELVADDDKNGS(92.56)R	13	2	820.388	-0.34251	26814000	29971000	14083000	21014000	21777000	58840000	49617000	60672000	45925000
2692	2068	48231;48232;48233;48234;48235;48236;48237;48238;48239;48240;48241;48242;48243;48244;48245;48246;48247;48248;48249;48250;48251;48252;48253;48254;48255;48256;48257;48258;48259;48260;48261;48262;48263;48264;48265;48266;48267;48268;48269;48270;48271;48272;48273;48274;48275;48276;48277;48278;48279;48280;48281;48282;48283;48284;48285;48286;48287;48288;48289;48290;48291;48292;48293;48294;48295;48296;482…	gi|357147215	391	>gi|357147215|ref|XP_003574265.1| PREDICTED: monosaccharide-sensing protein 2-like [Brachypodium distachyon]	1	39.237	1	S	1.39025e-26	185.33	_EIAAPHGS(ph)IMGAVGR_	EIAAPHGS(1)IMGAVGR	EIAAPHGS(39.24)IMGAVGR	8	3	515.913	0.8976	318710000	347510000	400420000	867790000	977000000	1010700000	345360000	369970000	339130000
2696	2068	75103;75104;75105;75106;75107;75108;75109;75110;75111;75112;75113;75114;75115;75116;75117;75118;75119;75120;75121;75122;75123;75124;75125;75126;75127;75128;75129;75130;75131;75132;75133;75134;75135;75136;75137;75138;75139;75140;75141;75142;75143;75144;75145;75146;75147;75148;75149;75150;75151;75152;75153;75154;75155;75156;75157;75158;75159;75160;75161;75162;75163	gi|357147215	290	>gi|357147215|ref|XP_003574265.1| PREDICTED: monosaccharide-sensing protein 2-like [Brachypodium distachyon]	1	67.6863	1	S	1.92696e-29	194.48	_HGS(ph)MVSQGK_	HGS(1)MVSQGK	HGS(67.69)MVS(-67.69)QGK	3	2	505.71	-1.2858	47520000	48213000	58967000	272260000	281920000	214380000	178250000	304650000	326400000
2697	2068	114859;114860;114861;114862;114863;114864;114865;114866;114867;114868;114869;114870;114871;114872;114873;114874;114875;114876;114877;114878;114879;114880;114881;114882;114883;114884;114885;114886;114887;114888;114889;114890;114891;114892;114893;114894;114895;114896;114897;114898;114899;114900;114901;114902;114903;114904;114905;114906;114907;114908;114909;114910;114911;114912;114913;114914;114915;…	gi|357147215	319	>gi|357147215|ref|XP_003574265.1| PREDICTED: monosaccharide-sensing protein 2-like [Brachypodium distachyon]	1	37.4256	1	S	4.57023e-05	154.15	_M(ox)PEVM(ox)GS(ph)M(ox)R_	MPEVMGS(1)MR	MPEVMGS(37.43)MR	7	2	583.208	-0.75197	1052100000	1063700000	1045700000	2394500000	2414300000	2350300000	972990000	1266300000	1107500000
2703	2072	101202;101203;101204;101205;101206;101207;101208;101209;101210;101211;101212;101213;101214;101215;101216;101217;101218;101219;101220;101221	gi|721660491;gi|721660494;gi|357147286	104;104;104	>gi|721660491|ref|XP_010234970.1| PREDICTED: uncharacterized protein LOC100833501 isoform X1 [Brachypodium distachyon];>gi|721660494|ref|XP_010234971.1| PREDICTED: uncharacterized protein LOC100833501 isoform X2 [Brachypodium distachyon];>gi|357147286|ref|	1	64.7609	1	S	1.16036e-46	187.19	_LLFAADQLQNS(ph)PGADGAK_	LLFAADQLQNS(1)PGADGAK	LLFAADQLQNS(64.76)PGADGAK	11	3	632.635	0.3612	151550000	150240000	176320000	205450000	188660000	234540000	138670000	145250000	153490000
[truncated: 5,611 more rows]

## Sheet: Table S2a
Supplemental Table S2a. SCPL phosphoproteins at 0-6h in Bd21 seeding leaves under drought stress.
[truncated: 301 more rows]

[truncated: 8 more sheets: Table S2b, Table S3, Table S4, Table S5a, Table S5b, Table S5c, Table S6, Table S7]
